# Supplementary material for: Cutaneous melanoma: cost of illness under Brazilian health system perspectives
Source: BMC Health Serv Res. 2021 Mar 29;21:284. doi: 10.1186/s12913-021-06246-1 (PMC8008665; doi:10.1186/s12913-021-06246-1)
Supplement: Supplementary file 1 — Additional file 1. [file 12913_2021_6246_MOESM1_ESM.xlsx]

## Sheet: Stage 0
		HMO
		Stage 0			Year 1													Year 2													Year 3
		Medical resource - CBHPM Codes	Diagnosis		Jan	Feb	Mar	Apr	May	Jun	Jul	Aug	Sep	Oct	Nov	Dec		Jan	Feb	Mar	Apr	May	Jun	Jul	Aug	Sep	Oct	Nov	Dec		Jan	Feb	Mar	Apr	May	Jun	Jul	Aug	Sep	Oct	Nov	Dec
		Visits to the doctor	Physical examination, 1.01.01.01-2 , dermoscopy, 4.13.01.13-7							Physical examination, 1.01.01.01-2						Physical examination, 1.01.01.01-2							Physical examination, 1.01.01.01-2						Physical examination, 1.01.01.01-2							Physical examination, 1.01.01.01-2						Physical examination, 1.01.01.01-2
		Laboratory exams
		Imaging exams
		Surgery and histopathological analysis	Biopsy, 3.01.01.07-7; Histopathological analysis, 4.06.01.17-0
		HMO
		Stage 0		TOTAL COST - DIAGNOSIS	Year 1												TOTAL COST- YEAR 1	Year 2												TOTAL COST- YEAR 2	Year 3												TOTAL COST- YEAR 3	TOTAL 3 YEARS
		Medical resource - CBHPM Cost	Diagnosis		Jan	Feb	Mar	Apr	May	Jun	Jul	Aug	Sep	Oct	Nov	Dec		Jan	Feb	Mar	Apr	May	Jun	Jul	Aug	Sep	Oct	Nov	Dec		Jan	Feb	Mar	Apr	May	Jun	Jul	Aug	Sep	Oct	Nov	Dec
		Visits to the doctor	104.64 + 19.84	124.48	0	0	0	0	0	104.64	0	0	0	0	0	104.64	209.28	0	0	0	0	0	104.64	0	0	0	0	0	104.64	209.28	0	0	0	0	0	104.64	0	0	0	0	0	104.64	209.28	752.32
		Laboratory exams	0	0	0	0	0	0	0	0	0	0	0	0	0	0	0	0	0	0	0	0	0	0	0	0	0	0	0	0	0	0	0	0	0	0	0	0	0	0	0	0	0	0
		Imaging exams	0	0	0	0	0	0	0	0	0	0	0	0	0	0	0	0	0	0	0	0	0	0	0	0	0	0	0	0	0	0	0	0	0	0	0	0	0	0	0	0	0	0
		Surgery and histopathological analysis	136.03 + 1,024.48	1160.51	0	0	0	0	0	0	0	0	0	0	0	0	0	0	0	0	0	0	0	0	0	0	0	0	0	0	0	0	0	0	0	0	0	0	0	0	0	0	0	1160.51
		TOTAL		1284.99	TOTAL												209.28													209.28													209.28	1912.83
		SUS
		Stage 0			Year 1													Year 2													Year 3
		Medical resource - SIGTAP Codes	Diagnosis		Jan	Feb	Mar	Apr	May	Jun	Jul	Aug	Sep	Oct	Nov	Dec		Jan	Feb	Mar	Apr	May	Jun	Jul	Aug	Sep	Oct	Nov	Dec		Jan	Feb	Mar	Apr	May	Jun	Jul	Aug	Sep	Oct	Nov	Dec
		Visits to the doctor	Physical examination, 03.01.01.007-2							Physical examination, 03.01.01.007-2						Physical examination, 03.01.01.007-2							Physical examination, 03.01.01.007-2						Physical examination, 03.01.01.007-2							Physical examination, 03.01.01.007-2						Physical examination, 03.01.01.007-2
		Laboratory exams	Biopsy, 02.01.01.037-2; Histopathological analysis, 02.03.02.003-0 and 02.03.02.004-9
		Imaging exams
		Surgery and histopathological analysis
		Drugs
		TOTAL
		SUS
		Stage 0		TOTAL COST - DIAGNOSIS	Year 1												TOTAL COST- YEAR 1	Year 2												TOTAL COST- YEAR 2	Year 3												TOTAL COST- YEAR 3	TOTAL 3 YEARS
		Medical resource - SIGTAP Cost	Diagnosis		Jan	Feb	Mar	Apr	May	Jun	Jul	Aug	Sep	Oct	Nov	Dec		Jan	Feb	Mar	Apr	May	Jun	Jul	Aug	Sep	Oct	Nov	Dec		Jan	Feb	Mar	Apr	May	Jun	Jul	Aug	Sep	Oct	Nov	Dec
		Visits to the doctor	10.00	10	0	0	0	0	0	10.00	0	0	0	0	0	10.00	20	0	0	0	0	0	10.00	0	0	0	0	0	10.00	20	0	0	0	0	0	10.00	0	0	0	0	0	10.00	20	70
		Laboratory exams	0	0	0	0	0	0	0	0	0	0	0	0	0	0	0	0	0	0	0	0	0	0	0	0	0	0	0	0	0	0	0	0	0	0	0	0	0	0	0	0	0	0
		Imaging exams	0	0	0	0	0	0	0	0	0	0	0	0	0	0	0	0	0	0	0	0	0	0	0	0	0	0	0	0	0	0	0	0	0	0	0	0	0	0	0	0	0	0
		Surgery and histopathological analysis	25.83 + 116.00	141.83	0	0	0	0	0	0	0	0	0	0	0	0	0	0	0	0	0	0	0	0	0	0	0	0	0	0	0	0	0	0	0	0	0	0	0	0	0	0	0	141.83
		TOTAL		151.83	TOTAL												20													20													20	211.83
		Observations based on Veiga et al., 2019:
		Patient treated by the dermatologist.
		Histopathological analysis contemplated immunohistochemical tests and involved histological evaluation, Breslow's depth, presence of ulceration, mitotic rate, peripheral margin status, presence of microsatellitosis and angiolymphatic invasion status.
		The type and frequency of resources used in diagnosing and treating patients with melanoma are similar among the health professionals who worked concomitantly in the public and private systems and those who worked exclusively in the private system.

## Sheet: Stage IA
		HMO
		Stage IA			Year 1													Year 2													Year 3
		Medical resource - CBHPM Codes	Diagnosis		Jan	Feb	Mar	Apr	May	Jun	Jul	Aug	Sep	Oct	Nov	Dec		Jan	Feb	Mar	Apr	May	Jun	Jul	Aug	Sep	Oct	Nov	Dec		Jan	Feb	Mar	Apr	May	Jun	Jul	Aug	Sep	Oct	Nov	Dec
		Visits to the doctor	Physical examination, 1.01.01.01-2 , dermoscopy, 4.13.01.13-7							Physical examination						Physical examination							Physical examination						Physical examination							Physical examination						Physical examination
		Laboratory exams	Full blood count, 4.03.04.36-1; blood glucose test, 4.03.02.04-0; blood evaluation of renal function, 4.03.02.58-0 and 4.03.01.63-0; blood LDH test, 4.03.01.72-9
		Imaging exams	X-ray, 4.08.08.01-7; ultrasound, 4.09.01.12-2
		Surgery and histopathological analysis	Biopsy, 3.01.01.07-7; Histopathological analysis, 4.06.01.17-0; Broaden the resection margin, 3.01.01.45-0
		HMO
		Stage IA		TOTAL COST - DIAGNOSIS	Year 1												TOTAL COST- YEAR 1	Year 2												TOTAL COST- YEAR 2	Year 3												TOTAL COST- YEAR 3	TOTAL 3 YEARS
		Medical resource - CBHPM Cost	Diagnosis		Jan	Feb	Mar	Apr	May	Jun	Jul	Aug	Sep	Oct	Nov	Dec		Jan	Feb	Mar	Apr	May	Jun	Jul	Aug	Sep	Oct	Nov	Dec		Jan	Feb	Mar	Apr	May	Jun	Jul	Aug	Sep	Oct	Nov	Dec
		Visits to the doctor	104.64 + 19.84	124.48	0	0	0	0	0	104.64	0	0	0	0	0	104.64	209.28	0	0	0	0	0	104.64	0	0	0	0	0	104.64	209.28	0	0	0	0	0	104.64	0	0	0	0	0	104.64	209.28	752.32
		Laboratory exams	18.00 + 8.12 + 16.24 + 14.94	57.3	0	0	0	0	0	0	0	0	0	0	0	0	0	0	0	0	0	0	0	0	0	0	0	0	0	0	0	0	0	0	0	0	0	0	0	0	0	0	0	57.3
		Imaging exams	68.81 + 340.49	409.3	0	0	0	0	0	0	0	0	0	0	0	0	0	0	0	0	0	0	0	0	0	0	0	0	0	0	0	0	0	0	0	0	0	0	0	0	0	0	0	409.3
		Surgery and histopathological analysis	136.03 + 1,024.48 + 983.01	2143.52	0	0	0	0	0	0	0	0	0	0	0	0	0	0	0	0	0	0	0	0	0	0	0	0	0	0	0	0	0	0	0	0	0	0	0	0	0	0	0	2143.52
		TOTAL		2734.6	TOTAL												209.28	TOTAL												209.28	TOTAL												209.28	3362.44
		SUS
		Stage IA			Year 1													Year 2													Year 3
		Medical resource - SIGTAP Codes	Diagnosis		Jan	Feb	Mar	Apr	May	Jun	Jul	Aug	Sep	Oct	Nov	Dec		Jan	Feb	Mar	Apr	May	Jun	Jul	Aug	Sep	Oct	Nov	Dec		Jan	Feb	Mar	Apr	May	Jun	Jul	Aug	Sep	Oct	Nov	Dec
		Visits to the doctor	Physical examination, 03.01.01.007-2							Physical examination						Physical examination							Physical examination						Physical examination							Physical examination						Physical examination
		Laboratory exams	Full blood count, 02.02.02.038-0; blood glucose test, 02.02.01.047-3; blood evaluation of renal function, 02.02.01.069-4 and 02.02.01.031-7; blood LDH test, 02.02.01.036-8
		Imaging exams	X-ray, 02.04.05.013-8; ultrasound, 02.05.02.004-6
		Surgery and histopathological analysis	Biopsy, 02.01.01.037-2; Histopathological analysis, 02.03.02.003-0 and 02.03.02.004-9; Broaden the resection margin, 04.16.08.003-0
		SUS
		Stage IA		TOTAL COST - DIAGNOSIS	Year 1												TOTAL COST- YEAR 1	Year 2												TOTAL COST- YEAR 2	Year 3												TOTAL COST- YEAR 3	TOTAL 3 YEARS
		Medical resource - SIGTAP Cost	Diagnosis		Jan	Feb	Mar	Apr	May	Jun	Jul	Aug	Sep	Oct	Nov	Dec		Jan	Feb	Mar	Apr	May	Jun	Jul	Aug	Sep	Oct	Nov	Dec		Jan	Feb	Mar	Apr	May	Jun	Jul	Aug	Sep	Oct	Nov	Dec
		Visits to the doctor	10.00	10	0	0	0	0	0	10.00	0	0	0	0	0	10.00	20	0	0	0	0	0	10.00	0	0	0	0	0	10.00	20	0	0	0	0	0	10.00	0	0	0	0	0	10.00	20	70
		Laboratory exams	4.11 + 1.85 + 3.70 + 3.68	13.34	0	0	0	0	0	0	0	0	0	0	0	0	0	0	0	0	0	0	0	0	0	0	0	0	0	0	0	0	0	0	0	0	0	0	0	0	0	0	0	13.34
		Imaging exams	7.17 + 37.95	45.12	0	0	0	0	0	0	0	0	0	0	0	0	0	0	0	0	0	0	0	0	0	0	0	0	0	0	0	0	0	0	0	0	0	0	0	0	0	0	0	45.12
		Surgery and histopathological analysis	25.83 + 116.00 + 398.18	540.01	0	0	0	0	0	0	0	0	0	0	0	0	0	0	0	0	0	0	0	0	0	0	0	0	0	0	0	0	0	0	0	0	0	0	0	0	0	0	0	540.01
		TOTAL		608.47	TOTAL												20	TOTAL												20	TOTAL												20	668.47
		Observations based on Veiga et al., 2019:
		Patient treated by the dermatologist and referred to surgeon for Broaden the resection margin.
		Histopathological analysis contemplated immunohistochemical tests and involved histological evaluation, Breslow's depth, presence of ulceration, mitotic rate, peripheral margin status, presence of microsatellitosis and angiolymphatic invasion status.
		The type and frequency of resources used in diagnosing and treating patients with melanoma are similar among the health professionals who worked concomitantly in the public and private systems and those who worked exclusively in the private system.

## Sheet: Stage IB
		HMO
		Stage IB			Year 1													Year 2													Year 3
		Medical resource - CBHPM Codes	Diagnosis		Jan	Feb	Mar	Apr	May	Jun	Jul	Aug	Sep	Oct	Nov	Dec		Jan	Feb	Mar	Apr	May	Jun	Jul	Aug	Sep	Oct	Nov	Dec		Jan	Feb	Mar	Apr	May	Jun	Jul	Aug	Sep	Oct	Nov	Dec
		Visits to the doctor	Physical examination, 1.01.01.01-2							Physical examination						Physical examination							Physical examination						Physical examination							Physical examination						Physical examination
		Laboratory exams	Full blood count, 4.03.04.36-1; blood glucose test, 4.03.02.04-0; blood evaluation of renal function, 4.03.02.58-0 and 4.03.01.63-0; blood LDH test, 4.03.01.72-9
		Imaging exams	X-ray, 4.08.08.01-7; computed tomography, 4.10.01.09-5		ultrasound, 4.09.01.12-2
		Surgery and histopathological analysis	Biopsy, 3.01.01.07-7; Histopathological analysis, 4.06.01.17-0; Broaden the resection margin, 3.01.01.45-0; Biopsy of sentinel lymph node, 4.07.08.09-8, 4.07.08.10-1, 3.16.02.32-0; Histopathological analysis of sentinel lymph node, 4.03.04.94-9, 4.06.01.17-0
		HMO
		Stage IB		TOTAL COST - DIAGNOSIS	Year 1												TOTAL COST- YEAR 1	Year 2												TOTAL COST- YEAR 2	Year 3												TOTAL COST - YEAR 3	TOTAL 3 YEARS
		Medical resource - CBHPM Cost	Diagnosis		Jan	Feb	Mar	Apr	May	Jun	Jul	Aug	Sep	Oct	Nov	Dec		Jan	Feb	Mar	Apr	May	Jun	Jul	Aug	Sep	Oct	Nov	Dec		Jan	Feb	Mar	Apr	May	Jun	Jul	Aug	Sep	Oct	Nov	Dec
		Visits to the doctor	104.64	104.64	0	0	0	0	0	104.64	0	0	0	0	0	104.64	209.28	0	0	0	0	0	104.64	0	0	0	0	0	104.64	209.28	0	0	0	0	0	104.64	0	0	0	0	0	104.64	209.28	732.48
		Laboratory exams	18.00 + 8.12 + 16.24 + 14.94	57.3	0	0	0	0	0	0	0	0	0	0	0	0	0	0	0	0	0	0	0	0	0	0	0	0	0	0	0	0	0	0	0	0	0	0	0	0	0	0	0	57.3
		Imaging exams	68.81 + 1,144.53	1213.34	340.49	0	0	0	0	0	0	0	0	0	0	0	340.49	0	0	0	0	0	0	0	0	0	0	0	0	0	0	0	0	0	0	0	0	0	0	0	0	0	0	1553.83
		Surgery and histopathological analysis	136.03 + 1,024.48 + 983.01 + 1,589.12 + 1,213.61	4946.25	0	0	0	0	0	0	0	0	0	0	0	0	0	0	0	0	0	0	0	0	0	0	0	0	0	0	0	0	0	0	0	0	0	0	0	0	0	0	0	4946.25
		TOTAL		6321.53	TOTAL												549.77	TOTAL												209.28	TOTAL												209.28	7289.86
		SUS
		Stage IB			Year 1													Year 2													Year 3
		Medical resource - SIGTAP Codes	Diagnosis		Jan	Feb	Mar	Apr	May	Jun	Jul	Aug	Sep	Oct	Nov	Dec		Jan	Feb	Mar	Apr	May	Jun	Jul	Aug	Sep	Oct	Nov	Dec		Jan	Feb	Mar	Apr	May	Jun	Jul	Aug	Sep	Oct	Nov	Dec
		Visits to the doctor	Physical examination, 03.01.01.007-2							Physical examination						Physical examination							Physical examination						Physical examination							Physical examination						Physical examination
		Laboratory exams	Full blood count, 02.02.02.038-0; blood glucose test, 02.02.01.047-3; blood evaluation of renal function, 02.02.01.069-4 and 02.02.01.031-7; blood LDH test, 02.02.01.036-8
		Imaging exams	X-ray, 02.04.05.013-8; computed tomography, 02.06.03.001-0		ultrasound, 02.05.02.004-6
		Surgery and histopathological analysis	Biopsy, 02.01.01.037-2; Histopathological analysis, 02.03.02.003-0 and 02.03.02.004-9; Broaden the resection margin, 04.16.08.003-0; Biospy of sentinel lymph node, 02.08.08.004-0; Histopathological analysis of sentinel lymph node, 02.03.01.003-5, 02.03.02.004-9
		SUS
		Stage IB		TOTAL COST - DIAGNOSIS	Year 1												TOTAL COST- YEAR 1	Year 2												TOTAL COST- YEAR 2	Year 3												TOTAL COST - YEAR 3	TOTAL 3 YEARS
		Medical resource - SIGTAP Cost	Diagnosis		Jan	Feb	Mar	Apr	May	Jun	Jul	Aug	Sep	Oct	Nov	Dec		Jan	Feb	Mar	Apr	May	Jun	Jul	Aug	Sep	Oct	Nov	Dec		Jan	Feb	Mar	Apr	May	Jun	Jul	Aug	Sep	Oct	Nov	Dec
		Visits to the doctor	10.00	10	0	0	0	0	0	10.00	0	0	0	0	0	10.00	20	0	0	0	0	0	10.00	0	0	0	0	0	10.00	20	0	0	0	0	0	10.00	0	0	0	0	0	10.00	20	70
		Laboratory exams	4.11 + 1.85 + 3.70 + 3.68	13.34	0	0	0	0	0	0	0	0	0	0	0	0	0	0	0	0	0	0	0	0	0	0	0	0	0	0	0	0	0	0	0	0	0	0	0	0	0	0	0	13.34
		Imaging exams	7.17 + 138.63	145.8	37.95	0	0	0	0	0	0	0	0	0	0	0	37.95	0	0	0	0	0	0	0	0	0	0	0	0	0	0	0	0	0	0	0	0	0	0	0	0	0	0	183.75
		Surgery and histopathological analysis	25.83 + 116.00 + 398.18 + 141.33 + 102.65	783.99	0	0	0	0	0	0	0	0	0	0	0	0	0	0	0	0	0	0	0	0	0	0	0	0	0	0	0	0	0	0	0	0	0	0	0	0	0	0	0	783.99
		TOTAL		953.13	TOTAL												57.95	TOTAL												20	TOTAL												20	1051.08
		Observations based on Veiga et al., 2019:
		Patient treated by the surgeon and referred to another medical specialty for follow-up.
		Histopathological analysis contemplated immunohistochemical tests and involved histological evaluation, Breslow’s depth, ulceration status, mitotic rate, peripheral margin status, microsatellitosis status, Clark’s level and angiolymphatic invasion status.
		The type and frequency of resources used in diagnosing and treating patients with melanoma are similar among the health professionals who worked concomitantly in the public and private systems and those who worked exclusively in the private system.

## Sheet: Stage II
		HMO
		Stage II			Year 1													Year 2													Year 3
		Medical resource - CBHPM Codes	Diagnosis		Jan	Feb	Mar	Apr	May	Jun	Jul	Aug	Sep	Oct	Nov	Dec		Jan	Feb	Mar	Apr	May	Jun	Jul	Aug	Sep	Oct	Nov	Dec		Jan	Feb	Mar	Apr	May	Jun	Jul	Aug	Sep	Oct	Nov	Dec
		Visits to the doctor	Physical examination, 1.01.01.01-2							Physical examination						Physical examination							Physical examination						Physical examination							Physical examination						Physical examination
		Laboratory exams	Full blood count, 4.03.04.36-1; blood glucose test, 4.03.02.04-0; blood evaluation of renal function, 4.03.02.58-0 and 4.03.01.63-0; blood LDH test, 4.03.01.72-9
		Imaging exams	X-ray, 4.08.08.01-7; computed tomography, 4.10.01.09-5		ultrasound, 4.09.01.12-2
		Surgery and histopathological analysis	Biopsy, 3.01.01.07-7; Histopathological analysis, 4.06.01.17-0; Broaden the resection margin, 3.01.01.45-0; Biopsy of sentinel lymph node, 4.07.08.09-8, 4.07.08.10-1, 3.16.02.32-0; Histopathological analysis of sentinel lymph node, 4.03.04.94-9, 4.06.01.17-0
		HMO
		Stage II		TOTAL COST - DIAGNOSIS	Year 1												TOTAL COST- YEAR 1	Year 2												TOTAL COST- YEAR 2	Year 3												TOTAL COST - YEAR 3	TOTAL 3 YEARS
		Medical resource - CBHPM Cost	Diagnosis		Jan	Feb	Mar	Apr	May	Jun	Jul	Aug	Sep	Oct	Nov	Dec		Jan	Feb	Mar	Apr	May	Jun	Jul	Aug	Sep	Oct	Nov	Dec		Jan	Feb	Mar	Apr	May	Jun	Jul	Aug	Sep	Oct	Nov	Dec
		Visits to the doctor	104.64	104.64	0	0	0	0	0	104.64	0	0	0	0	0	104.64	209.28	0	0	0	0	0	104.64	0	0	0	0	0	104.64	209.28	0	0	0	0	0	104.64	0	0	0	0	0	104.64	209.28	732.48
		Laboratory exams	18.00 + 8.12 + 16.24 + 14.94	57.3	0	0	0	0	0	0	0	0	0	0	0	0	0	0	0	0	0	0	0	0	0	0	0	0	0	0	0	0	0	0	0	0	0	0	0	0	0	0	0	57.3
		Imaging exams	68.81 + 1,144.53	1213.34	340.49	0	0	0	0	0	0	0	0	0	0	0	340.49	0	0	0	0	0	0	0	0	0	0	0	0	0	0	0	0	0	0	0	0	0	0	0	0	0	0	1553.83
		Surgery and histopathological analysis	136.03 + 1,024.48 + 983.01 + 1,589.12 + 1,213.61	4946.25	0	0	0	0	0	0	0	0	0	0	0	0	0	0	0	0	0	0	0	0	0	0	0	0	0	0	0	0	0	0	0	0	0	0	0	0	0	0	0	4946.25
		TOTAL		6321.53	TOTAL												549.77	TOTAL												209.28	TOTAL												209.28	7289.86
		SUS
		Stage II			Year 1													Year 2													Year 3
		Medical resource - SIGTAP Codes	Diagnosis		Jan	Feb	Mar	Apr	May	Jun	Jul	Aug	Sep	Oct	Nov	Dec		Jan	Feb	Mar	Apr	May	Jun	Jul	Aug	Sep	Oct	Nov	Dec		Jan	Feb	Mar	Apr	May	Jun	Jul	Aug	Sep	Oct	Nov	Dec
		Visits to the doctor	Physical examination, 03.01.01.007-2							Physical examination						Physical examination							Physical examination						Physical examination							Physical examination						Physical examination
		Laboratory exams	Full blood count, 02.02.02.038-0; blood glucose test, 02.02.01.047-3; blood evaluation of renal function, 02.02.01.069-4 and 02.02.01.031-7; blood LDH test, 02.02.01.036-8
		Imaging exams	X-ray, 02.04.05.013-8; computed tomography, 02.06.03.001-0		ultrasound, 02.05.02.004-6
		Surgery and histopathological analysis	Biopsy, 02.01.01.037-2; Histopathological analysis, 02.03.02.003-0 and 02.03.02.004-9; Broaden the resection margin, 04.16.08.003-0; Biospy of sentinel lymph node, 02.08.08.004-0; Histopathological analysis of sentinel lymph node, 02.03.01.003-5, 02.03.02.004-9
		SUS
		Stage II		TOTAL COST - DIAGNOSIS	Year 1												TOTAL COST- YEAR 1	Year 2												TOTAL COST- YEAR 2	Year 3												TOTAL COST - YEAR 3	TOTAL 3 YEARS
		Medical resource - SIGTAP Cost	Diagnosis		Jan	Feb	Mar	Apr	May	Jun	Jul	Aug	Sep	Oct	Nov	Dec		Jan	Feb	Mar	Apr	May	Jun	Jul	Aug	Sep	Oct	Nov	Dec		Jan	Feb	Mar	Apr	May	Jun	Jul	Aug	Sep	Oct	Nov	Dec
		Visits to the doctor	10.00	10	0	0	0	0	0	10.00	0	0	0	0	0	10.00	20	0	0	0	0	0	10.00	0	0	0	0	0	10.00	20	0	0	0	0	0	10.00	0	0	0	0	0	10.00	20	70
		Laboratory exams	4.11 + 1.85 + 3.70 + 3.68	13.34	0	0	0	0	0	0	0	0	0	0	0	0	0	0	0	0	0	0	0	0	0	0	0	0	0	0	0	0	0	0	0	0	0	0	0	0	0	0	0	13.34
		Imaging exams	7.17 + 138.63	145.8	37.95	0	0	0	0	0	0	0	0	0	0	0	37.95	0	0	0	0	0	0	0	0	0	0	0	0	0	0	0	0	0	0	0	0	0	0	0	0	0	0	183.75
		Surgery and histopathological analysis	25.83 + 116.00 + 398.18 + 141.33 + 102.65	783.99	0	0	0	0	0	0	0	0	0	0	0	0	0	0	0	0	0	0	0	0	0	0	0	0	0	0	0	0	0	0	0	0	0	0	0	0	0	0	0	783.99
		TOTAL		953.13	TOTAL												57.95	TOTAL												20	TOTAL												20	1051.08
		Observations based on Veiga et al., 2019:
		Patient treated by the surgeon and referred to another medical specialty for follow-up.
		Histopathological analysis contemplated immunohistochemical tests and involved histological evaluation, Breslow’s depth, ulceration status, mitotic rate, peripheral margin status, microsatellitosis status, Clark’s level and angiolymphatic invasion status.
		The type and frequency of resources used in diagnosing and treating patients with melanoma are similar among the health professionals who worked concomitantly in the public and private systems and those who worked exclusively in the private system.

## Sheet: Stage rIII
		HMO
		Stage rIII, negative SLNB			Year 1													Year 2													Year 3
		Medical resource - CBHPM Codes	Diagnosis		Jan	Feb	Mar	Apr	May	Jun	Jul	Aug	Sep	Oct	Nov	Dec		Jan	Feb	Mar	Apr	May	Jun	Jul	Aug	Sep	Oct	Nov	Dec		Jan	Feb	Mar	Apr	May	Jun	Jul	Aug	Sep	Oct	Nov	Dec
		Visits to the doctor	Physical examination, 1.01.01.01-2		Physical examination, 1.01.01.01-2	Physical examination, 1.01.01.01-2	Physical examination, 1.01.01.01-2	Physical examination, 1.01.01.01-2	Physical examination, 1.01.01.01-2	Physical examination, 1.01.01.01-2	Physical examination, 1.01.01.01-2	Physical examination, 1.01.01.01-2	Physical examination, 1.01.01.01-2	Physical examination, 1.01.01.01-2	Physical examination, 1.01.01.01-2	Physical examination, 1.01.01.01-2		Physical examination, 1.01.01.01-2	Physical examination, 1.01.01.01-2	Physical examination, 1.01.01.01-2	Physical examination, 1.01.01.01-2	Physical examination, 1.01.01.01-2	Physical examination, 1.01.01.01-2	Physical examination, 1.01.01.01-2	Physical examination, 1.01.01.01-2	Physical examination, 1.01.01.01-2	Physical examination, 1.01.01.01-2	Physical examination, 1.01.01.01-2	Physical examination, 1.01.01.01-2		Physical examination, 1.01.01.01-2	Physical examination, 1.01.01.01-2	Physical examination, 1.01.01.01-2	Physical examination, 1.01.01.01-2	Physical examination, 1.01.01.01-2	Physical examination, 1.01.01.01-2	Physical examination, 1.01.01.01-2	Physical examination, 1.01.01.01-2	Physical examination, 1.01.01.01-2	Physical examination, 1.01.01.01-2	Physical examination, 1.01.01.01-2	Physical examination, 1.01.01.01-2
		Laboratory exams	Full blood count, 4.03.04.36-1; blood glucose test, 4.03.02.04-0; blood evaluation of renal function, 4.03.02.58-0 and 4.03.01.63-0; blood eletrolytes test, 4.03.02.42-3, 4.03.02.31-8, 4.03.01.40-0, 4.03.01.55-9, 4.03.01.93-1, 4.03.02.23-7; blood evaluation of liver function, 4.03.02.50-4 and 4.03.02.51-2, blood evaluation of thyroid function, 4.03.16.52-1 and 4.03.16.49-1; blood LDH test, 4.03.0…							Full blood count, 4.03.04.36-1; blood evaluation of renal function, 4.03.02.58-0 and 4.03.01.63-0; blood evaluation of liver function, 4.03.02.50-4 and 4.03.02.51-2; blood LDH test, 4.03.01.72-9						Full blood count, 4.03.04.36-1; blood evaluation of renal function, 4.03.02.58-0 and 4.03.01.63-0; blood evaluation of liver function, 4.03.02.50-4 and 4.03.02.51-2; blood LDH test, 4.03.01.72-9							Full blood count, 4.03.04.36-1; blood evaluation of renal function, 4.03.02.58-0 and 4.03.01.63-0; blood evaluation of liver function, 4.03.02.50-4 and 4.03.02.51-2; blood LDH test, 4.03.01.72-9						Full blood count, 4.03.04.36-1; blood evaluation of renal function, 4.03.02.58-0 and 4.03.01.63-0; blood evaluation of liver function, 4.03.02.50-4 and 4.03.02.51-2; blood LDH test, 4.03.01.72-9							Full blood count, 4.03.04.36-1; blood evaluation of renal function, 4.03.02.58-0 and 4.03.01.63-0; blood evaluation of liver function, 4.03.02.50-4 and 4.03.02.51-2; blood LDH test, 4.03.01.72-9						Full blood count, 4.03.04.36-1; blood evaluation of renal function, 4.03.02.58-0 and 4.03.01.63-0; blood evaluation of liver function, 4.03.02.50-4 and 4.03.02.51-2; blood LDH test, 4.03.01.72-9
		Imaging exams	Magnetic resonance image, 4.11.01.17-0; PET-CT, 4.07.08.12-8 and 4.10.01.22-2							Computed tomography, 4.10.01.09-5; PET-CT, 4.07.08.12-8 and 4.10.01.22-2						Computed tomography, 4.10.01.09-5; PET-CT, 4.07.08.12-8 and 4.10.01.22-2							Computed tomography, 4.10.01.09-5; PET-CT, 4.07.08.12-8 and 4.10.01.22-2						Computed tomography, 4.10.01.09-5; PET-CT, 4.07.08.12-8 and 4.10.01.22-2							Computed tomography, 4.10.01.09-5; PET-CT, 4.07.08.12-8 and 4.10.01.22-2						Computed tomography, 4.10.01.09-5; PET-CT, 4.07.08.12-8 and 4.10.01.22-2
		Surgery and histopathological analysis	Biopsy, 3.01.01.07-7; Histopathological analysis, 4.06.01.17-0; Broaden the resection margin, 3.01.01.45-0; BRAF status, 4.03.14.26-0 and 4.03.14.27-8; Biopsy of sentinel lymph node, 4.07.08.09-8, 4.07.08.10-1, 3.16.02.32-0; Histopathological analysis of sentinel lymph node, 4.03.04.94-9, 4.06.01.17-0
		HMO
		Stage rIII, negative SLNB		TOTAL COST - DIAGNOSIS	Year 1												TOTAL COST- YEAR 1	Year 2												TOTAL COST - YEAR 2	Year 3												TOTAL COST - YEAR 3	TOTAL 3 YEARS
		Medical resource - CBHPM Cost	Diagnosis		Jan	Feb	Mar	Apr	May	Jun	Jul	Aug	Sep	Oct	Nov	Dec		Jan	Feb	Mar	Apr	May	Jun	Jul	Aug	Sep	Oct	Nov	Dec		Jan	Feb	Mar	Apr	May	Jun	Jul	Aug	Sep	Oct	Nov	Dec
		Visits to the doctor	104.64	104.64	104.64	104.64	104.64	104.64	104.64	104.64	104.64	104.64	104.64	104.64	104.64	104.64	1255.68	104.64	104.64	104.64	104.64	104.64	104.64	104.64	104.64	104.64	104.64	104.64	104.64	1255.68	104.64	104.64	104.64	104.64	104.64	104.64	104.64	104.64	104.64	104.64	104.64	104.64	1255.68	3871.68
		Laboratory exams	18.00 + 8.12 + 16.24 + 48.72 + 29.87 + 94.44 + 14.94	230.33	0	0	0	0	0	18.00 + 16.24 + 29.88 + 14.94	0	0	0	0	0	18.00 + 16.24 + 29.88 + 14.94	158.12	0	0	0	0	0	18.00 + 16.24 + 29.88 + 14.94	0	0	0	0	0	18.00 + 16.24 + 29.88 + 14.94	158.12	0	0	0	0	0	18.00 + 16.24 + 29.88 + 14.94	0	0	0	0	0	18.00 + 16.24 + 29.88 + 14.94	158.12	704.69
		Imaging exams	1,457.93 + 4,800.24	6258.17	0	0	0	0	0	1,144.53 + 4,800.24	0	0	0	0	0	1,144.53 + 4,800.24	11889.5	0	0	0	0	0	1,144.53 + 4,800.24	0	0	0	0	0	1,144.53 + 4,800.24	11889.5	0	0	0	0	0	1,144.53 + 4,800.24	0	0	0	0	0	1,144.53 + 4,800.24	11889.5	41926.8
		Surgery and histopathological analysis	136.03 + 1,024.48 + 983.01 + 438.49 + 1,589.12 + 1,213.61	5384.74	0	0	0	0	0	0	0	0	0	0	0	0	0	0	0	0	0	0	0	0	0	0	0	0	0	0	0	0	0	0	0	0	0	0	0	0	0	0	0	5384.74
		TOTAL		11977.9	TOTAL												13303.3	TOTAL												13303.3	TOTAL												13303.3	51887.9
		SUS
		Stage rIII, negative SLNB			Year 1													Year 2													Year 3
		Medical resource - SIGTAP Codes	Diagnosis		Jan	Feb	Mar	Apr	May	Jun	Jul	Aug	Sep	Oct	Nov	Dec		Jan	Feb	Mar	Apr	May	Jun	Jul	Aug	Sep	Oct	Nov	Dec		Jan	Feb	Mar	Apr	May	Jun	Jul	Aug	Sep	Oct	Nov	Dec
		Visits to the doctor	Physical examination, 03.01.01.007-2							Physical examination, 03.01.01.007-2						Physical examination, 03.01.01.007-2							Physical examination, 03.01.01.007-2						Physical examination, 03.01.01.007-2							Physical examination, 03.01.01.007-2						Physical examination, 03.01.01.007-2
		Laboratory exams	Full blood count, 02.02.02.038-0; blood glucose test, 02.02.01.047-3; blood evaluation of renal function, 02.02.01.069-4 and 02.02.01.031-7; blood eletrolytes test, 02.02.01.063-5, 02.02.01.060-0, 02.02.01.021-0, 02.02.01.026-0, 02.02.01.043-0, 02.02.01.056-2; blood evaluation of liver function, 02.02.01.064-3 and 02.02.01.065-1; blood evaluation of thyroid function, 02.02.06.025-0 and 02.02.06.0…							Full blood count, 02.02.02.038-0; blood evaluation of renal function, 02.02.01.069-4 and 02.02.01.031-7; blood evaluation of liver function, 02.02.01.064-3 and 02.02.01.065-1; blood LDH test, 02.02.01.036-8						Full blood count, 02.02.02.038-0; blood evaluation of renal function, 02.02.01.069-4 and 02.02.01.031-7; blood evaluation of liver function, 02.02.01.064-3 and 02.02.01.065-1; blood LDH test, 02.02.01.036-8							Full blood count, 02.02.02.038-0; blood evaluation of renal function, 02.02.01.069-4 and 02.02.01.031-7; blood evaluation of liver function, 02.02.01.064-3 and 02.02.01.065-1; blood LDH test, 02.02.01.036-8						Full blood count, 02.02.02.038-0; blood evaluation of renal function, 02.02.01.069-4 and 02.02.01.031-7; blood evaluation of liver function, 02.02.01.064-3 and 02.02.01.065-1; blood LDH test, 02.02.01.036-8							Full blood count, 02.02.02.038-0; blood evaluation of renal function, 02.02.01.069-4 and 02.02.01.031-7; blood evaluation of liver function, 02.02.01.064-3 and 02.02.01.065-1; blood LDH test, 02.02.01.036-8						Full blood count, 02.02.02.038-0; blood evaluation of renal function, 02.02.01.069-4 and 02.02.01.031-7; blood evaluation of liver function, 02.02.01.064-3 and 02.02.01.065-1; blood LDH test, 02.02.01.036-8
		Imaging exams	computed tomography, 02.06.03.001-0							computed tomography, 02.06.03.001-0						computed tomography, 02.06.03.001-0							computed tomography, 02.06.03.001-0						computed tomography, 02.06.03.001-0							computed tomography, 02.06.03.001-0						computed tomography, 02.06.03.001-0
		Surgery and histopathological analysis	Biopsy, 02.01.01.037-2; Histopathological analysis, 02.03.02.003-0 and 02.03.02.004-9; Broaden the resection margin, 04.16.08.003-0; Biospy of sentinel lymph node, 02.08.08.004-0; Histopathological analysis of sentinel lymph node, 02.03.01.003-5, 02.03.02.004-9; Pathological reassessment, 02.03.02.004-9
		SUS
		Stage rIII, negative SLNB		TOTAL COST - DIAGNOSIS	Year 1												TOTAL COST- YEAR 1	Year 2												TOTAL COST - YEAR 2	Year 3												TOTAL COST - YEAR 3	TOTAL 3 YEARS
		Medical resource - SIGTAP Cost	Diagnosis		Jan	Feb	Mar	Apr	May	Jun	Jul	Aug	Sep	Oct	Nov	Dec		Jan	Feb	Mar	Apr	May	Jun	Jul	Aug	Sep	Oct	Nov	Dec		Jan	Feb	Mar	Apr	May	Jun	Jul	Aug	Sep	Oct	Nov	Dec
		Visits to the doctor	10.00	10	0	0	0	0	0	10.00	0	0	0	0	0	10.00	20	0	0	0	0	0	10.00	0	0	0	0	0	10.00	20	0	0	0	0	0	10.00	0	0	0	0	0	10.00	20	70
		Laboratory exams	4.11 + 1.85 + 3.70 + 11.26 + 4.02 + 20.56 + 3.68	49.18	0	0	0	0	0	4.11 + 3.70 + 4.02 + 3.68	0	0	0	0	0	4.11 + 3.70 + 4.02 + 3.68	31.03	0	0	0	0	0	4.11 + 3.70 + 4.02 + 3.68	0	0	0	0	0	4.11 + 3.70 + 4.02 + 3.68	31.03	0	0	0	0	0	4.11 + 3.70 + 4.02 + 3.68	0	0	0	0	0	4.11 + 3.70 + 4.02 + 3.68	31.03	142.27
		Imaging exams	138.63	138.63	0	0	0	0	0	138.63	0	0	0	0	0	138.63	277.26	0	0	0	0	0	138.63	0	0	0	0	0	138.63	277.26	0	0	0	0	0	138.63	0	0	0	0	0	138.63	277.26	970.41
		Surgery and histopathological analysis	25.83 + 116.00 + 398.18 + 141.33 + 102.65 + 92.00	875.99	0	0	0	0	0	0	0	0	0	0	0	0	0	0	0	0	0	0	0	0	0	0	0	0	0	0	0	0	0	0	0	0	0	0	0	0	0	0	0	875.99
		TOTAL		1073.8	TOTAL												328.29	TOTAL												328.29	TOTAL												328.29	2058.67
		Observations based on Veiga et al., 2019:
		Patient treated by the oncologist and referred to another medical specialty for activities related to staging and treatment, but patient return to the oncologist at the end of the process.
		Histopathological analysis contemplated immunohistochemical tests and involved histological evaluation. HIC oncologists place less importance on information on the peripheral margin, microsatellitosis status , Clark’s level and angiolymphatic invasion status when the disease is advanced. SUS oncologists place less value on the mitotic rate, microsatellitosis status and tumor infiltrating lymphocy…
		The type and frequency of resources used in diagnosing and treating patients with melanoma are not similar among the health professionals who worked concomitantly in the public and private systems and those who worked exclusively in the private system.
		*Specifically, for resectable stage III patients, sentinel lymph node research was considered negative as studies of therapeutic options reported by HIC physicians (Veiga et al., 2019) do not yet have overall survival data, a key information for subsequent stage calculations.
		**Pathological reassessment is a practice used by more than half of the respondents in the public system for Stages III (54.6%) and unIII+IV (63.6%) of the disease.

## Sheet: Stage unIII + IV
		HMO
		Stage irIII+IV			Year 1													Year 2													Year 3
		Medical resource - CBHPM Codes	Diagnosis		Jan	Feb	Mar	Apr	May	Jun	Jul	Aug	Sep	Oct	Nov	Dec		Jan	Feb	Mar	Apr	May	Jun	Jul	Aug	Sep	Oct	Nov	Dec		Jan	Feb	Mar	Apr	May	Jun	Jul	Aug	Sep	Oct	Nov	Dec
		Visits to the doctor	Physical examination, 1.01.01.01-2		Physical examination, 1.01.01.01-2	Physical examination, 1.01.01.01-2	Physical examination, 1.01.01.01-2	Physical examination, 1.01.01.01-2	Physical examination, 1.01.01.01-2	Physical examination, 1.01.01.01-2	Physical examination, 1.01.01.01-2	Physical examination, 1.01.01.01-2	Physical examination, 1.01.01.01-2	Physical examination, 1.01.01.01-2	Physical examination, 1.01.01.01-2	Physical examination, 1.01.01.01-2		Physical examination, 1.01.01.01-2	Physical examination, 1.01.01.01-2	Physical examination, 1.01.01.01-2	Physical examination, 1.01.01.01-2	Physical examination, 1.01.01.01-2	Physical examination, 1.01.01.01-2	Physical examination, 1.01.01.01-2	Physical examination, 1.01.01.01-2	Physical examination, 1.01.01.01-2	Physical examination, 1.01.01.01-2	Physical examination, 1.01.01.01-2	Physical examination, 1.01.01.01-2		Physical examination, 1.01.01.01-2	Physical examination, 1.01.01.01-2	Physical examination, 1.01.01.01-2	Physical examination, 1.01.01.01-2	Physical examination, 1.01.01.01-2	Physical examination, 1.01.01.01-2	Physical examination, 1.01.01.01-2	Physical examination, 1.01.01.01-2	Physical examination, 1.01.01.01-2	Physical examination, 1.01.01.01-2	Physical examination, 1.01.01.01-2	Physical examination, 1.01.01.01-2
		Laboratory exams	Full blood count, 4.03.04.36-1; blood glucose test, 4.03.02.04-0; blood evaluation of renal function, 4.03.02.58-0 and 4.03.01.63-0; blood eletrolytes test, 4.03.02.42-3, 4.03.02.31-8, 4.03.01.40-0, 4.03.01.55-9, 4.03.01.93-1, 4.03.02.23-7; blood evaluation of liver function, 4.03.02.50-4 and 4.03.02.51-2, blood evaluation of thyroid function, 4.03.16.52-1 and 4.03.16.49-1; blood LDH test, 4.03.0…		Full blood count, 4.03.04.36-1; blood glucose test, 4.03.02.04-0; blood evaluation of renal function, 4.03.02.58-0 and 4.03.01.63-0; blood eletrolytes test, 4.03.02.42-3, 4.03.02.31-8, 4.03.01.40-0, 4.03.01.55-9, 4.03.01.93-1, 4.03.02.23-7; blood evaluation of liver function, 4.03.02.50-4 and 4.03.02.51-2, blood evaluation of thyroid function, 4.03.16.52-1 and 4.03.16.49-1; blood LDH test, 4.03.0…	Full blood count, 4.03.04.36-1; blood glucose test, 4.03.02.04-0; blood evaluation of renal function, 4.03.02.58-0 and 4.03.01.63-0; blood eletrolytes test, 4.03.02.42-3, 4.03.02.31-8, 4.03.01.40-0, 4.03.01.55-9, 4.03.01.93-1, 4.03.02.23-7; blood evaluation of liver function, 4.03.02.50-4 and 4.03.02.51-2, blood evaluation of thyroid function, 4.03.16.52-1 and 4.03.16.49-1; blood LDH test, 4.03.0…	Full blood count, 4.03.04.36-1; blood glucose test, 4.03.02.04-0; blood evaluation of renal function, 4.03.02.58-0 and 4.03.01.63-0; blood eletrolytes test, 4.03.02.42-3, 4.03.02.31-8, 4.03.01.40-0, 4.03.01.55-9, 4.03.01.93-1, 4.03.02.23-7; blood evaluation of liver function, 4.03.02.50-4 and 4.03.02.51-2, blood evaluation of thyroid function, 4.03.16.52-1 and 4.03.16.49-1; blood LDH test, 4.03.0…	Full blood count, 4.03.04.36-1; blood glucose test, 4.03.02.04-0; blood evaluation of renal function, 4.03.02.58-0 and 4.03.01.63-0; blood eletrolytes test, 4.03.02.42-3, 4.03.02.31-8, 4.03.01.40-0, 4.03.01.55-9, 4.03.01.93-1, 4.03.02.23-7; blood evaluation of liver function, 4.03.02.50-4 and 4.03.02.51-2, blood evaluation of thyroid function, 4.03.16.52-1 and 4.03.16.49-1; blood LDH test, 4.03.0…	Full blood count, 4.03.04.36-1; blood glucose test, 4.03.02.04-0; blood evaluation of renal function, 4.03.02.58-0 and 4.03.01.63-0; blood eletrolytes test, 4.03.02.42-3, 4.03.02.31-8, 4.03.01.40-0, 4.03.01.55-9, 4.03.01.93-1, 4.03.02.23-7; blood evaluation of liver function, 4.03.02.50-4 and 4.03.02.51-2, blood evaluation of thyroid function, 4.03.16.52-1 and 4.03.16.49-1; blood LDH test, 4.03.0…	Full blood count, 4.03.04.36-1; blood glucose test, 4.03.02.04-0; blood evaluation of renal function, 4.03.02.58-0 and 4.03.01.63-0; blood eletrolytes test, 4.03.02.42-3, 4.03.02.31-8, 4.03.01.40-0, 4.03.01.55-9, 4.03.01.93-1, 4.03.02.23-7; blood evaluation of liver function, 4.03.02.50-4 and 4.03.02.51-2, blood evaluation of thyroid function, 4.03.16.52-1 and 4.03.16.49-1; blood LDH test, 4.03.0…	Full blood count, 4.03.04.36-1; blood glucose test, 4.03.02.04-0; blood evaluation of renal function, 4.03.02.58-0 and 4.03.01.63-0; blood eletrolytes test, 4.03.02.42-3, 4.03.02.31-8, 4.03.01.40-0, 4.03.01.55-9, 4.03.01.93-1, 4.03.02.23-7; blood evaluation of liver function, 4.03.02.50-4 and 4.03.02.51-2, blood evaluation of thyroid function, 4.03.16.52-1 and 4.03.16.49-1; blood LDH test, 4.03.0…	Full blood count, 4.03.04.36-1; blood glucose test, 4.03.02.04-0; blood evaluation of renal function, 4.03.02.58-0 and 4.03.01.63-0; blood eletrolytes test, 4.03.02.42-3, 4.03.02.31-8, 4.03.01.40-0, 4.03.01.55-9, 4.03.01.93-1, 4.03.02.23-7; blood evaluation of liver function, 4.03.02.50-4 and 4.03.02.51-2, blood evaluation of thyroid function, 4.03.16.52-1 and 4.03.16.49-1; blood LDH test, 4.03.0…	Full blood count, 4.03.04.36-1; blood glucose test, 4.03.02.04-0; blood evaluation of renal function, 4.03.02.58-0 and 4.03.01.63-0; blood eletrolytes test, 4.03.02.42-3, 4.03.02.31-8, 4.03.01.40-0, 4.03.01.55-9, 4.03.01.93-1, 4.03.02.23-7; blood evaluation of liver function, 4.03.02.50-4 and 4.03.02.51-2, blood evaluation of thyroid function, 4.03.16.52-1 and 4.03.16.49-1; blood LDH test, 4.03.0…	Full blood count, 4.03.04.36-1; blood glucose test, 4.03.02.04-0; blood evaluation of renal function, 4.03.02.58-0 and 4.03.01.63-0; blood eletrolytes test, 4.03.02.42-3, 4.03.02.31-8, 4.03.01.40-0, 4.03.01.55-9, 4.03.01.93-1, 4.03.02.23-7; blood evaluation of liver function, 4.03.02.50-4 and 4.03.02.51-2, blood evaluation of thyroid function, 4.03.16.52-1 and 4.03.16.49-1; blood LDH test, 4.03.0…	Full blood count, 4.03.04.36-1; blood glucose test, 4.03.02.04-0; blood evaluation of renal function, 4.03.02.58-0 and 4.03.01.63-0; blood eletrolytes test, 4.03.02.42-3, 4.03.02.31-8, 4.03.01.40-0, 4.03.01.55-9, 4.03.01.93-1, 4.03.02.23-7; blood evaluation of liver function, 4.03.02.50-4 and 4.03.02.51-2, blood evaluation of thyroid function, 4.03.16.52-1 and 4.03.16.49-1; blood LDH test, 4.03.0…	Full blood count, 4.03.04.36-1; blood glucose test, 4.03.02.04-0; blood evaluation of renal function, 4.03.02.58-0 and 4.03.01.63-0; blood eletrolytes test, 4.03.02.42-3, 4.03.02.31-8, 4.03.01.40-0, 4.03.01.55-9, 4.03.01.93-1, 4.03.02.23-7; blood evaluation of liver function, 4.03.02.50-4 and 4.03.02.51-2, blood evaluation of thyroid function, 4.03.16.52-1 and 4.03.16.49-1; blood LDH test, 4.03.0…		Full blood count, 4.03.04.36-1; blood glucose test, 4.03.02.04-0; blood evaluation of renal function, 4.03.02.58-0 and 4.03.01.63-0; blood eletrolytes test, 4.03.02.42-3, 4.03.02.31-8, 4.03.01.40-0, 4.03.01.55-9, 4.03.01.93-1, 4.03.02.23-7; blood evaluation of liver function, 4.03.02.50-4 and 4.03.02.51-2, blood evaluation of thyroid function, 4.03.16.52-1 and 4.03.16.49-1; blood LDH test, 4.03.0…	Full blood count, 4.03.04.36-1; blood glucose test, 4.03.02.04-0; blood evaluation of renal function, 4.03.02.58-0 and 4.03.01.63-0; blood eletrolytes test, 4.03.02.42-3, 4.03.02.31-8, 4.03.01.40-0, 4.03.01.55-9, 4.03.01.93-1, 4.03.02.23-7; blood evaluation of liver function, 4.03.02.50-4 and 4.03.02.51-2, blood evaluation of thyroid function, 4.03.16.52-1 and 4.03.16.49-1; blood LDH test, 4.03.0…	Full blood count, 4.03.04.36-1; blood glucose test, 4.03.02.04-0; blood evaluation of renal function, 4.03.02.58-0 and 4.03.01.63-0; blood eletrolytes test, 4.03.02.42-3, 4.03.02.31-8, 4.03.01.40-0, 4.03.01.55-9, 4.03.01.93-1, 4.03.02.23-7; blood evaluation of liver function, 4.03.02.50-4 and 4.03.02.51-2, blood evaluation of thyroid function, 4.03.16.52-1 and 4.03.16.49-1; blood LDH test, 4.03.0…	Full blood count, 4.03.04.36-1; blood glucose test, 4.03.02.04-0; blood evaluation of renal function, 4.03.02.58-0 and 4.03.01.63-0; blood eletrolytes test, 4.03.02.42-3, 4.03.02.31-8, 4.03.01.40-0, 4.03.01.55-9, 4.03.01.93-1, 4.03.02.23-7; blood evaluation of liver function, 4.03.02.50-4 and 4.03.02.51-2, blood evaluation of thyroid function, 4.03.16.52-1 and 4.03.16.49-1; blood LDH test, 4.03.0…	Full blood count, 4.03.04.36-1; blood glucose test, 4.03.02.04-0; blood evaluation of renal function, 4.03.02.58-0 and 4.03.01.63-0; blood eletrolytes test, 4.03.02.42-3, 4.03.02.31-8, 4.03.01.40-0, 4.03.01.55-9, 4.03.01.93-1, 4.03.02.23-7; blood evaluation of liver function, 4.03.02.50-4 and 4.03.02.51-2, blood evaluation of thyroid function, 4.03.16.52-1 and 4.03.16.49-1; blood LDH test, 4.03.0…	Full blood count, 4.03.04.36-1; blood glucose test, 4.03.02.04-0; blood evaluation of renal function, 4.03.02.58-0 and 4.03.01.63-0; blood eletrolytes test, 4.03.02.42-3, 4.03.02.31-8, 4.03.01.40-0, 4.03.01.55-9, 4.03.01.93-1, 4.03.02.23-7; blood evaluation of liver function, 4.03.02.50-4 and 4.03.02.51-2, blood evaluation of thyroid function, 4.03.16.52-1 and 4.03.16.49-1; blood LDH test, 4.03.0…	Full blood count, 4.03.04.36-1; blood glucose test, 4.03.02.04-0; blood evaluation of renal function, 4.03.02.58-0 and 4.03.01.63-0; blood eletrolytes test, 4.03.02.42-3, 4.03.02.31-8, 4.03.01.40-0, 4.03.01.55-9, 4.03.01.93-1, 4.03.02.23-7; blood evaluation of liver function, 4.03.02.50-4 and 4.03.02.51-2, blood evaluation of thyroid function, 4.03.16.52-1 and 4.03.16.49-1; blood LDH test, 4.03.0…	Full blood count, 4.03.04.36-1; blood glucose test, 4.03.02.04-0; blood evaluation of renal function, 4.03.02.58-0 and 4.03.01.63-0; blood eletrolytes test, 4.03.02.42-3, 4.03.02.31-8, 4.03.01.40-0, 4.03.01.55-9, 4.03.01.93-1, 4.03.02.23-7; blood evaluation of liver function, 4.03.02.50-4 and 4.03.02.51-2, blood evaluation of thyroid function, 4.03.16.52-1 and 4.03.16.49-1; blood LDH test, 4.03.0…	Full blood count, 4.03.04.36-1; blood glucose test, 4.03.02.04-0; blood evaluation of renal function, 4.03.02.58-0 and 4.03.01.63-0; blood eletrolytes test, 4.03.02.42-3, 4.03.02.31-8, 4.03.01.40-0, 4.03.01.55-9, 4.03.01.93-1, 4.03.02.23-7; blood evaluation of liver function, 4.03.02.50-4 and 4.03.02.51-2, blood evaluation of thyroid function, 4.03.16.52-1 and 4.03.16.49-1; blood LDH test, 4.03.0…	Full blood count, 4.03.04.36-1; blood glucose test, 4.03.02.04-0; blood evaluation of renal function, 4.03.02.58-0 and 4.03.01.63-0; blood eletrolytes test, 4.03.02.42-3, 4.03.02.31-8, 4.03.01.40-0, 4.03.01.55-9, 4.03.01.93-1, 4.03.02.23-7; blood evaluation of liver function, 4.03.02.50-4 and 4.03.02.51-2, blood evaluation of thyroid function, 4.03.16.52-1 and 4.03.16.49-1; blood LDH test, 4.03.0…	Full blood count, 4.03.04.36-1; blood glucose test, 4.03.02.04-0; blood evaluation of renal function, 4.03.02.58-0 and 4.03.01.63-0; blood eletrolytes test, 4.03.02.42-3, 4.03.02.31-8, 4.03.01.40-0, 4.03.01.55-9, 4.03.01.93-1, 4.03.02.23-7; blood evaluation of liver function, 4.03.02.50-4 and 4.03.02.51-2, blood evaluation of thyroid function, 4.03.16.52-1 and 4.03.16.49-1; blood LDH test, 4.03.0…	Full blood count, 4.03.04.36-1; blood glucose test, 4.03.02.04-0; blood evaluation of renal function, 4.03.02.58-0 and 4.03.01.63-0; blood eletrolytes test, 4.03.02.42-3, 4.03.02.31-8, 4.03.01.40-0, 4.03.01.55-9, 4.03.01.93-1, 4.03.02.23-7; blood evaluation of liver function, 4.03.02.50-4 and 4.03.02.51-2, blood evaluation of thyroid function, 4.03.16.52-1 and 4.03.16.49-1; blood LDH test, 4.03.0…		Full blood count, 4.03.04.36-1; blood glucose test, 4.03.02.04-0; blood evaluation of renal function, 4.03.02.58-0 and 4.03.01.63-0; blood eletrolytes test, 4.03.02.42-3, 4.03.02.31-8, 4.03.01.40-0, 4.03.01.55-9, 4.03.01.93-1, 4.03.02.23-7; blood evaluation of liver function, 4.03.02.50-4 and 4.03.02.51-2, blood evaluation of thyroid function, 4.03.16.52-1 and 4.03.16.49-1; blood LDH test, 4.03.0…	Full blood count, 4.03.04.36-1; blood glucose test, 4.03.02.04-0; blood evaluation of renal function, 4.03.02.58-0 and 4.03.01.63-0; blood eletrolytes test, 4.03.02.42-3, 4.03.02.31-8, 4.03.01.40-0, 4.03.01.55-9, 4.03.01.93-1, 4.03.02.23-7; blood evaluation of liver function, 4.03.02.50-4 and 4.03.02.51-2, blood evaluation of thyroid function, 4.03.16.52-1 and 4.03.16.49-1; blood LDH test, 4.03.0…	Full blood count, 4.03.04.36-1; blood glucose test, 4.03.02.04-0; blood evaluation of renal function, 4.03.02.58-0 and 4.03.01.63-0; blood eletrolytes test, 4.03.02.42-3, 4.03.02.31-8, 4.03.01.40-0, 4.03.01.55-9, 4.03.01.93-1, 4.03.02.23-7; blood evaluation of liver function, 4.03.02.50-4 and 4.03.02.51-2, blood evaluation of thyroid function, 4.03.16.52-1 and 4.03.16.49-1; blood LDH test, 4.03.0…	Full blood count, 4.03.04.36-1; blood glucose test, 4.03.02.04-0; blood evaluation of renal function, 4.03.02.58-0 and 4.03.01.63-0; blood eletrolytes test, 4.03.02.42-3, 4.03.02.31-8, 4.03.01.40-0, 4.03.01.55-9, 4.03.01.93-1, 4.03.02.23-7; blood evaluation of liver function, 4.03.02.50-4 and 4.03.02.51-2, blood evaluation of thyroid function, 4.03.16.52-1 and 4.03.16.49-1; blood LDH test, 4.03.0…	Full blood count, 4.03.04.36-1; blood glucose test, 4.03.02.04-0; blood evaluation of renal function, 4.03.02.58-0 and 4.03.01.63-0; blood eletrolytes test, 4.03.02.42-3, 4.03.02.31-8, 4.03.01.40-0, 4.03.01.55-9, 4.03.01.93-1, 4.03.02.23-7; blood evaluation of liver function, 4.03.02.50-4 and 4.03.02.51-2, blood evaluation of thyroid function, 4.03.16.52-1 and 4.03.16.49-1; blood LDH test, 4.03.0…	Full blood count, 4.03.04.36-1; blood glucose test, 4.03.02.04-0; blood evaluation of renal function, 4.03.02.58-0 and 4.03.01.63-0; blood eletrolytes test, 4.03.02.42-3, 4.03.02.31-8, 4.03.01.40-0, 4.03.01.55-9, 4.03.01.93-1, 4.03.02.23-7; blood evaluation of liver function, 4.03.02.50-4 and 4.03.02.51-2, blood evaluation of thyroid function, 4.03.16.52-1 and 4.03.16.49-1; blood LDH test, 4.03.0…	Full blood count, 4.03.04.36-1; blood glucose test, 4.03.02.04-0; blood evaluation of renal function, 4.03.02.58-0 and 4.03.01.63-0; blood eletrolytes test, 4.03.02.42-3, 4.03.02.31-8, 4.03.01.40-0, 4.03.01.55-9, 4.03.01.93-1, 4.03.02.23-7; blood evaluation of liver function, 4.03.02.50-4 and 4.03.02.51-2, blood evaluation of thyroid function, 4.03.16.52-1 and 4.03.16.49-1; blood LDH test, 4.03.0…	Full blood count, 4.03.04.36-1; blood glucose test, 4.03.02.04-0; blood evaluation of renal function, 4.03.02.58-0 and 4.03.01.63-0; blood eletrolytes test, 4.03.02.42-3, 4.03.02.31-8, 4.03.01.40-0, 4.03.01.55-9, 4.03.01.93-1, 4.03.02.23-7; blood evaluation of liver function, 4.03.02.50-4 and 4.03.02.51-2, blood evaluation of thyroid function, 4.03.16.52-1 and 4.03.16.49-1; blood LDH test, 4.03.0…	Full blood count, 4.03.04.36-1; blood glucose test, 4.03.02.04-0; blood evaluation of renal function, 4.03.02.58-0 and 4.03.01.63-0; blood eletrolytes test, 4.03.02.42-3, 4.03.02.31-8, 4.03.01.40-0, 4.03.01.55-9, 4.03.01.93-1, 4.03.02.23-7; blood evaluation of liver function, 4.03.02.50-4 and 4.03.02.51-2, blood evaluation of thyroid function, 4.03.16.52-1 and 4.03.16.49-1; blood LDH test, 4.03.0…	Full blood count, 4.03.04.36-1; blood glucose test, 4.03.02.04-0; blood evaluation of renal function, 4.03.02.58-0 and 4.03.01.63-0; blood eletrolytes test, 4.03.02.42-3, 4.03.02.31-8, 4.03.01.40-0, 4.03.01.55-9, 4.03.01.93-1, 4.03.02.23-7; blood evaluation of liver function, 4.03.02.50-4 and 4.03.02.51-2, blood evaluation of thyroid function, 4.03.16.52-1 and 4.03.16.49-1; blood LDH test, 4.03.0…	Full blood count, 4.03.04.36-1; blood glucose test, 4.03.02.04-0; blood evaluation of renal function, 4.03.02.58-0 and 4.03.01.63-0; blood eletrolytes test, 4.03.02.42-3, 4.03.02.31-8, 4.03.01.40-0, 4.03.01.55-9, 4.03.01.93-1, 4.03.02.23-7; blood evaluation of liver function, 4.03.02.50-4 and 4.03.02.51-2, blood evaluation of thyroid function, 4.03.16.52-1 and 4.03.16.49-1; blood LDH test, 4.03.0…	Full blood count, 4.03.04.36-1; blood glucose test, 4.03.02.04-0; blood evaluation of renal function, 4.03.02.58-0 and 4.03.01.63-0; blood eletrolytes test, 4.03.02.42-3, 4.03.02.31-8, 4.03.01.40-0, 4.03.01.55-9, 4.03.01.93-1, 4.03.02.23-7; blood evaluation of liver function, 4.03.02.50-4 and 4.03.02.51-2, blood evaluation of thyroid function, 4.03.16.52-1 and 4.03.16.49-1; blood LDH test, 4.03.0…
		Imaging exams	Computed tomography, 4.10.01.09-5; PET-CT, 4.07.08.12-8 and 4.10.01.22-2			Computed tomography, 4.10.01.09-5; PET-CT, 4.07.08.12-8 and 4.10.01.22-2		Computed tomography, 4.10.01.09-5; PET-CT, 4.07.08.12-8 and 4.10.01.22-2		Computed tomography, 4.10.01.09-5; PET-CT, 4.07.08.12-8 and 4.10.01.22-2		Computed tomography, 4.10.01.09-5; PET-CT, 4.07.08.12-8 and 4.10.01.22-2		Computed tomography, 4.10.01.09-5; PET-CT, 4.07.08.12-8 and 4.10.01.22-2		Computed tomography, 4.10.01.09-5; PET-CT, 4.07.08.12-8 and 4.10.01.22-2				Computed tomography, 4.10.01.09-5; PET-CT, 4.07.08.12-8 and 4.10.01.22-2			Computed tomography, 4.10.01.09-5; PET-CT, 4.07.08.12-8 and 4.10.01.22-2			Computed tomography, 4.10.01.09-5; PET-CT, 4.07.08.12-8 and 4.10.01.22-2			Computed tomography, 4.10.01.09-5; PET-CT, 4.07.08.12-8 and 4.10.01.22-2				Computed tomography, 4.10.01.09-5; PET-CT, 4.07.08.12-8 and 4.10.01.22-2			Computed tomography, 4.10.01.09-5; PET-CT, 4.07.08.12-8 and 4.10.01.22-2			Computed tomography, 4.10.01.09-5; PET-CT, 4.07.08.12-8 and 4.10.01.22-2			Computed tomography, 4.10.01.09-5; PET-CT, 4.07.08.12-8 and 4.10.01.22-2
		Surgery and histopathological analysis	Biopsy, 3.01.01.07-7; Histopathological analysis, 4.06.01.17-0; BRAF status, 4.03.14.26-0 and 4.03.14.27-8
		Outpatient care	Outpatient care, 1.01.01.01-2
		HMO
		Stage irIII+IV		TOTAL COST - DIAGNOSIS	Year 1												TOTAL COST- YEAR 1	Year 2												TOTAL COST - YEAR 2	Year 3												TOTAL COST - YEAR 3	TOTAL 3 YEARS
		Medical resource - CBHPM Cost	Diagnosis		Jan	Feb	Mar	Apr	May	Jun	Jul	Aug	Sep	Oct	Nov	Dec		Jan	Feb	Mar	Apr	May	Jun	Jul	Aug	Sep	Oct	Nov	Dec		Jan	Feb	Mar	Apr	May	Jun	Jul	Aug	Sep	Oct	Nov	Dec
		Visits to the doctor	104.64	104.64	104.64	104.64	104.64	104.64	104.64	104.64	104.64	104.64	104.64	104.64	104.64	104.64	1255.68	104.64	104.64	104.64	104.64	104.64	104.64	104.64	104.64	104.64	104.64	104.64	104.64	1255.68	104.64	104.64	104.64	104.64	104.64	104.64	104.64	104.64	104.64	104.64	104.64	104.64	1255.68	3871.68
		Laboratory exams	18.00 + 8.12 + 16.24 + 48.72 + 29.87 + 94.44 + 14.94	230.33	18.00 + 8.12 + 16.24 + 48.72 + 29.87 + 94.44 + 14.94	18.00 + 8.12 + 16.24 + 48.72 + 29.87 + 94.44 + 14.94	18.00 + 8.12 + 16.24 + 48.72 + 29.87 + 94.44 + 14.94	18.00 + 8.12 + 16.24 + 48.72 + 29.87 + 94.44 + 14.94	18.00 + 8.12 + 16.24 + 48.72 + 29.87 + 94.44 + 14.94	18.00 + 8.12 + 16.24 + 48.72 + 29.87 + 94.44 + 14.94	18.00 + 8.12 + 16.24 + 48.72 + 29.87 + 94.44 + 14.94	18.00 + 8.12 + 16.24 + 48.72 + 29.87 + 94.44 + 14.94	18.00 + 8.12 + 16.24 + 48.72 + 29.87 + 94.44 + 14.94	18.00 + 8.12 + 16.24 + 48.72 + 29.87 + 94.44 + 14.94	18.00 + 8.12 + 16.24 + 48.72 + 29.87 + 94.44 + 14.94	18.00 + 8.12 + 16.24 + 48.72 + 29.87 + 94.44 + 14.94	2584.68	18.00 + 8.12 + 16.24 + 48.72 + 29.87 + 94.44 + 14.94	18.00 + 8.12 + 16.24 + 48.72 + 29.87 + 94.44 + 14.94	18.00 + 8.12 + 16.24 + 48.72 + 29.87 + 94.44 + 14.94	18.00 + 8.12 + 16.24 + 48.72 + 29.87 + 94.44 + 14.94	18.00 + 8.12 + 16.24 + 48.72 + 29.87 + 94.44 + 14.94	18.00 + 8.12 + 16.24 + 48.72 + 29.87 + 94.44 + 14.94	18.00 + 8.12 + 16.24 + 48.72 + 29.87 + 94.44 + 14.94	18.00 + 8.12 + 16.24 + 48.72 + 29.87 + 94.44 + 14.94	18.00 + 8.12 + 16.24 + 48.72 + 29.87 + 94.44 + 14.94	18.00 + 8.12 + 16.24 + 48.72 + 29.87 + 94.44 + 14.94	18.00 + 8.12 + 16.24 + 48.72 + 29.87 + 94.44 + 14.94	18.00 + 8.12 + 16.24 + 48.72 + 29.87 + 94.44 + 14.94	2584.68	18.00 + 8.12 + 16.24 + 48.72 + 29.87 + 94.44 + 14.94	18.00 + 8.12 + 16.24 + 48.72 + 29.87 + 94.44 + 14.94	18.00 + 8.12 + 16.24 + 48.72 + 29.87 + 94.44 + 14.94	18.00 + 8.12 + 16.24 + 48.72 + 29.87 + 94.44 + 14.94	18.00 + 8.12 + 16.24 + 48.72 + 29.87 + 94.44 + 14.94	18.00 + 8.12 + 16.24 + 48.72 + 29.87 + 94.44 + 14.94	18.00 + 8.12 + 16.24 + 48.72 + 29.87 + 94.44 + 14.94	18.00 + 8.12 + 16.24 + 48.72 + 29.87 + 94.44 + 14.94	18.00 + 8.12 + 16.24 + 48.72 + 29.87 + 94.44 + 14.94	18.00 + 8.12 + 16.24 + 48.72 + 29.87 + 94.44 + 14.94	18.00 + 8.12 + 16.24 + 48.72 + 29.87 + 94.44 + 14.94	18.00 + 8.12 + 16.24 + 48.72 + 29.87 + 94.44 + 14.94	2584.68	7984.37
		Imaging exams	1,144.53 + 4,800.24	5944.77	0	1,144.53 + 4,800.24	0	1,144.53 + 4,800.24	0	1,144.53 + 4,800.24	0	1,144.53 + 4,800.24	0	1,144.53 + 4,800.24	0	1,144.53 + 4,800.24	35668.6	0	0	1,144.53 + 4,800.24	0	0	1,144.53 + 4,800.24	0	0	1,144.53 + 4,800.24	0	0	1,144.53 + 4,800.24	23779.1	0	0	1,144.53 + 4,800.24	0	0	1,144.53 + 4,800.24	0	0	1,144.53 + 4,800.24	0	0	1,144.53 + 4,800.24	23779.1	89171.6
		Surgery and histopathological analysis	136.03 + 1,024.48 + 438.49	1599	0		0	0	0	0	0	0	0	0	0	0	0	0	0	0	0	0	0	0	0	0	0	0	0	0	0	0	0	0	0	0	0	0	0	0	0	0	0	1599
		Outpatient care (depends on the drug)	93.15
		TOTAL		7878.74	TOTAL												39509	TOTAL												27619.4	TOTAL												27619.4	102627
		Observations based on Veiga et al., 2019:
		Patient treated by the oncologist and referred to another medical specialty for activities related to staging and treatment, but patient return to the oncologist at the end of the process.
		Histopathological analysis contemplated immunohistochemical tests and involved histological evaluation. HIC oncologists place less importance on information on the peripheral margin, microsatellitosis status , Clark’s level and angiolymphatic invasion status when the disease is advanced. SUS oncologists place less value on the mitotic rate, microsatellitosis status and tumor infiltrating lymphocy…
		The type and frequency of resources used in diagnosing and treating patients with melanoma are not similar among the health professionals who worked concomitantly in the public and private systems and those who worked exclusively in the private system.
		**Patients were monitored by physical examinations monthly in the unIII + IV stage. In order to standardize the TDABC analysis according Veiga et al. (2019), this work considered that laboratory tests were done at diagnosis and then monthly according safety follow up of research protocols. A tumour assessment was done at diagnosis, every 6-8 weeks until week 48, and then every 12 weeks thereafter.
		SUS
		Stage irIII+IV			Year 1													Year 2													Year 3
		Medical resource - SIGTAP Codes	Diagnosis		Jan	Feb	Mar	Apr	May	Jun	Jul	Aug	Sep	Oct	Nov	Dec		Jan	Feb	Mar	Apr	May	Jun	Jul	Aug	Sep	Oct	Nov	Dec		Jan	Feb	Mar	Apr	May	Jun	Jul	Aug	Sep	Oct	Nov	Dec
		Visits to the doctor	Physical examination, 03.01.01.007-2		Physical examination, 03.01.01.007-2 (inluded in the APAC)	Physical examination, 03.01.01.007-2 (inluded in the APAC)	Physical examination, 03.01.01.007-2 (inluded in the APAC)	Physical examination, 03.01.01.007-2 (inluded in the APAC)	Physical examination, 03.01.01.007-2 (inluded in the APAC)	Physical examination, 03.01.01.007-2 (inluded in the APAC)	Physical examination, 03.01.01.007-2 (inluded in the APAC)	Physical examination, 03.01.01.007-2 (inluded in the APAC)	Physical examination, 03.01.01.007-2 (inluded in the APAC)	Physical examination, 03.01.01.007-2 (inluded in the APAC)	Physical examination, 03.01.01.007-2 (inluded in the APAC)	Physical examination, 03.01.01.007-2 (inluded in the APAC)		Physical examination, 03.01.01.007-2 (inluded in the APAC)	Physical examination, 03.01.01.007-2 (inluded in the APAC)	Physical examination, 03.01.01.007-2 (inluded in the APAC)	Physical examination, 03.01.01.007-2 (inluded in the APAC)	Physical examination, 03.01.01.007-2 (inluded in the APAC)	Physical examination, 03.01.01.007-2 (inluded in the APAC)	Physical examination, 03.01.01.007-2 (inluded in the APAC)	Physical examination, 03.01.01.007-2 (inluded in the APAC)	Physical examination, 03.01.01.007-2 (inluded in the APAC)	Physical examination, 03.01.01.007-2 (inluded in the APAC)	Physical examination, 03.01.01.007-2 (inluded in the APAC)	Physical examination, 03.01.01.007-2 (inluded in the APAC)		Physical examination, 03.01.01.007-2 (inluded in the APAC)	Physical examination, 03.01.01.007-2 (inluded in the APAC)	Physical examination, 03.01.01.007-2 (inluded in the APAC)	Physical examination, 03.01.01.007-2 (inluded in the APAC)	Physical examination, 03.01.01.007-2 (inluded in the APAC)	Physical examination, 03.01.01.007-2 (inluded in the APAC)	Physical examination, 03.01.01.007-2 (inluded in the APAC)	Physical examination, 03.01.01.007-2 (inluded in the APAC)	Physical examination, 03.01.01.007-2 (inluded in the APAC)	Physical examination, 03.01.01.007-2 (inluded in the APAC)	Physical examination, 03.01.01.007-2 (inluded in the APAC)	Physical examination, 03.01.01.007-2 (inluded in the APAC)
		Laboratory exams	Full blood count, 02.02.02.038-0; blood glucose test, 02.02.01.047-3; blood evaluation of renal function, 02.02.01.069-4 and 02.02.01.031-7; blood eletrolytes test, 02.02.01.063-5, 02.02.01.060-0, 02.02.01.021-0, 02.02.01.026-0, 02.02.01.043-0, 02.02.01.056-2; blood evaluation of liver function, 02.02.01.064-3 and 02.02.01.065-1; blood evaluation of thyroid function, 02.02.06.025-0 and 02.02.06.0…		Full blood count, 02.02.02.038-0; blood glucose test, 02.02.01.047-3; blood evaluation of renal function, 02.02.01.069-4 and 02.02.01.031-7; blood eletrolytes test, 02.02.01.063-5, 02.02.01.060-0, 02.02.01.021-0, 02.02.01.026-0, 02.02.01.043-0, 02.02.01.056-2; blood evaluation of liver function, 02.02.01.064-3 and 02.02.01.065-1; blood evaluation of thyroid function, 02.02.06.025-0 and 02.02.06.0…	Full blood count, 02.02.02.038-0; blood glucose test, 02.02.01.047-3; blood evaluation of renal function, 02.02.01.069-4 and 02.02.01.031-7; blood eletrolytes test, 02.02.01.063-5, 02.02.01.060-0, 02.02.01.021-0, 02.02.01.026-0, 02.02.01.043-0, 02.02.01.056-2; blood evaluation of liver function, 02.02.01.064-3 and 02.02.01.065-1; blood evaluation of thyroid function, 02.02.06.025-0 and 02.02.06.0…	Full blood count, 02.02.02.038-0; blood glucose test, 02.02.01.047-3; blood evaluation of renal function, 02.02.01.069-4 and 02.02.01.031-7; blood eletrolytes test, 02.02.01.063-5, 02.02.01.060-0, 02.02.01.021-0, 02.02.01.026-0, 02.02.01.043-0, 02.02.01.056-2; blood evaluation of liver function, 02.02.01.064-3 and 02.02.01.065-1; blood evaluation of thyroid function, 02.02.06.025-0 and 02.02.06.0…	Full blood count, 02.02.02.038-0; blood glucose test, 02.02.01.047-3; blood evaluation of renal function, 02.02.01.069-4 and 02.02.01.031-7; blood eletrolytes test, 02.02.01.063-5, 02.02.01.060-0, 02.02.01.021-0, 02.02.01.026-0, 02.02.01.043-0, 02.02.01.056-2; blood evaluation of liver function, 02.02.01.064-3 and 02.02.01.065-1; blood evaluation of thyroid function, 02.02.06.025-0 and 02.02.06.0…	Full blood count, 02.02.02.038-0; blood glucose test, 02.02.01.047-3; blood evaluation of renal function, 02.02.01.069-4 and 02.02.01.031-7; blood eletrolytes test, 02.02.01.063-5, 02.02.01.060-0, 02.02.01.021-0, 02.02.01.026-0, 02.02.01.043-0, 02.02.01.056-2; blood evaluation of liver function, 02.02.01.064-3 and 02.02.01.065-1; blood evaluation of thyroid function, 02.02.06.025-0 and 02.02.06.0…	Full blood count, 02.02.02.038-0; blood glucose test, 02.02.01.047-3; blood evaluation of renal function, 02.02.01.069-4 and 02.02.01.031-7; blood eletrolytes test, 02.02.01.063-5, 02.02.01.060-0, 02.02.01.021-0, 02.02.01.026-0, 02.02.01.043-0, 02.02.01.056-2; blood evaluation of liver function, 02.02.01.064-3 and 02.02.01.065-1; blood evaluation of thyroid function, 02.02.06.025-0 and 02.02.06.0…	Full blood count, 02.02.02.038-0; blood glucose test, 02.02.01.047-3; blood evaluation of renal function, 02.02.01.069-4 and 02.02.01.031-7; blood eletrolytes test, 02.02.01.063-5, 02.02.01.060-0, 02.02.01.021-0, 02.02.01.026-0, 02.02.01.043-0, 02.02.01.056-2; blood evaluation of liver function, 02.02.01.064-3 and 02.02.01.065-1; blood evaluation of thyroid function, 02.02.06.025-0 and 02.02.06.0…	Full blood count, 02.02.02.038-0; blood glucose test, 02.02.01.047-3; blood evaluation of renal function, 02.02.01.069-4 and 02.02.01.031-7; blood eletrolytes test, 02.02.01.063-5, 02.02.01.060-0, 02.02.01.021-0, 02.02.01.026-0, 02.02.01.043-0, 02.02.01.056-2; blood evaluation of liver function, 02.02.01.064-3 and 02.02.01.065-1; blood evaluation of thyroid function, 02.02.06.025-0 and 02.02.06.0…	Full blood count, 02.02.02.038-0; blood glucose test, 02.02.01.047-3; blood evaluation of renal function, 02.02.01.069-4 and 02.02.01.031-7; blood eletrolytes test, 02.02.01.063-5, 02.02.01.060-0, 02.02.01.021-0, 02.02.01.026-0, 02.02.01.043-0, 02.02.01.056-2; blood evaluation of liver function, 02.02.01.064-3 and 02.02.01.065-1; blood evaluation of thyroid function, 02.02.06.025-0 and 02.02.06.0…	Full blood count, 02.02.02.038-0; blood glucose test, 02.02.01.047-3; blood evaluation of renal function, 02.02.01.069-4 and 02.02.01.031-7; blood eletrolytes test, 02.02.01.063-5, 02.02.01.060-0, 02.02.01.021-0, 02.02.01.026-0, 02.02.01.043-0, 02.02.01.056-2; blood evaluation of liver function, 02.02.01.064-3 and 02.02.01.065-1; blood evaluation of thyroid function, 02.02.06.025-0 and 02.02.06.0…	Full blood count, 02.02.02.038-0; blood glucose test, 02.02.01.047-3; blood evaluation of renal function, 02.02.01.069-4 and 02.02.01.031-7; blood eletrolytes test, 02.02.01.063-5, 02.02.01.060-0, 02.02.01.021-0, 02.02.01.026-0, 02.02.01.043-0, 02.02.01.056-2; blood evaluation of liver function, 02.02.01.064-3 and 02.02.01.065-1; blood evaluation of thyroid function, 02.02.06.025-0 and 02.02.06.0…	Full blood count, 02.02.02.038-0; blood glucose test, 02.02.01.047-3; blood evaluation of renal function, 02.02.01.069-4 and 02.02.01.031-7; blood eletrolytes test, 02.02.01.063-5, 02.02.01.060-0, 02.02.01.021-0, 02.02.01.026-0, 02.02.01.043-0, 02.02.01.056-2; blood evaluation of liver function, 02.02.01.064-3 and 02.02.01.065-1; blood evaluation of thyroid function, 02.02.06.025-0 and 02.02.06.0…		Full blood count, 02.02.02.038-0; blood glucose test, 02.02.01.047-3; blood evaluation of renal function, 02.02.01.069-4 and 02.02.01.031-7; blood eletrolytes test, 02.02.01.063-5, 02.02.01.060-0, 02.02.01.021-0, 02.02.01.026-0, 02.02.01.043-0, 02.02.01.056-2; blood evaluation of liver function, 02.02.01.064-3 and 02.02.01.065-1; blood evaluation of thyroid function, 02.02.06.025-0 and 02.02.06.0…	Full blood count, 02.02.02.038-0; blood glucose test, 02.02.01.047-3; blood evaluation of renal function, 02.02.01.069-4 and 02.02.01.031-7; blood eletrolytes test, 02.02.01.063-5, 02.02.01.060-0, 02.02.01.021-0, 02.02.01.026-0, 02.02.01.043-0, 02.02.01.056-2; blood evaluation of liver function, 02.02.01.064-3 and 02.02.01.065-1; blood evaluation of thyroid function, 02.02.06.025-0 and 02.02.06.0…	Full blood count, 02.02.02.038-0; blood glucose test, 02.02.01.047-3; blood evaluation of renal function, 02.02.01.069-4 and 02.02.01.031-7; blood eletrolytes test, 02.02.01.063-5, 02.02.01.060-0, 02.02.01.021-0, 02.02.01.026-0, 02.02.01.043-0, 02.02.01.056-2; blood evaluation of liver function, 02.02.01.064-3 and 02.02.01.065-1; blood evaluation of thyroid function, 02.02.06.025-0 and 02.02.06.0…	Full blood count, 02.02.02.038-0; blood glucose test, 02.02.01.047-3; blood evaluation of renal function, 02.02.01.069-4 and 02.02.01.031-7; blood eletrolytes test, 02.02.01.063-5, 02.02.01.060-0, 02.02.01.021-0, 02.02.01.026-0, 02.02.01.043-0, 02.02.01.056-2; blood evaluation of liver function, 02.02.01.064-3 and 02.02.01.065-1; blood evaluation of thyroid function, 02.02.06.025-0 and 02.02.06.0…	Full blood count, 02.02.02.038-0; blood glucose test, 02.02.01.047-3; blood evaluation of renal function, 02.02.01.069-4 and 02.02.01.031-7; blood eletrolytes test, 02.02.01.063-5, 02.02.01.060-0, 02.02.01.021-0, 02.02.01.026-0, 02.02.01.043-0, 02.02.01.056-2; blood evaluation of liver function, 02.02.01.064-3 and 02.02.01.065-1; blood evaluation of thyroid function, 02.02.06.025-0 and 02.02.06.0…	Full blood count, 02.02.02.038-0; blood glucose test, 02.02.01.047-3; blood evaluation of renal function, 02.02.01.069-4 and 02.02.01.031-7; blood eletrolytes test, 02.02.01.063-5, 02.02.01.060-0, 02.02.01.021-0, 02.02.01.026-0, 02.02.01.043-0, 02.02.01.056-2; blood evaluation of liver function, 02.02.01.064-3 and 02.02.01.065-1; blood evaluation of thyroid function, 02.02.06.025-0 and 02.02.06.0…	Full blood count, 02.02.02.038-0; blood glucose test, 02.02.01.047-3; blood evaluation of renal function, 02.02.01.069-4 and 02.02.01.031-7; blood eletrolytes test, 02.02.01.063-5, 02.02.01.060-0, 02.02.01.021-0, 02.02.01.026-0, 02.02.01.043-0, 02.02.01.056-2; blood evaluation of liver function, 02.02.01.064-3 and 02.02.01.065-1; blood evaluation of thyroid function, 02.02.06.025-0 and 02.02.06.0…	Full blood count, 02.02.02.038-0; blood glucose test, 02.02.01.047-3; blood evaluation of renal function, 02.02.01.069-4 and 02.02.01.031-7; blood eletrolytes test, 02.02.01.063-5, 02.02.01.060-0, 02.02.01.021-0, 02.02.01.026-0, 02.02.01.043-0, 02.02.01.056-2; blood evaluation of liver function, 02.02.01.064-3 and 02.02.01.065-1; blood evaluation of thyroid function, 02.02.06.025-0 and 02.02.06.0…	Full blood count, 02.02.02.038-0; blood glucose test, 02.02.01.047-3; blood evaluation of renal function, 02.02.01.069-4 and 02.02.01.031-7; blood eletrolytes test, 02.02.01.063-5, 02.02.01.060-0, 02.02.01.021-0, 02.02.01.026-0, 02.02.01.043-0, 02.02.01.056-2; blood evaluation of liver function, 02.02.01.064-3 and 02.02.01.065-1; blood evaluation of thyroid function, 02.02.06.025-0 and 02.02.06.0…	Full blood count, 02.02.02.038-0; blood glucose test, 02.02.01.047-3; blood evaluation of renal function, 02.02.01.069-4 and 02.02.01.031-7; blood eletrolytes test, 02.02.01.063-5, 02.02.01.060-0, 02.02.01.021-0, 02.02.01.026-0, 02.02.01.043-0, 02.02.01.056-2; blood evaluation of liver function, 02.02.01.064-3 and 02.02.01.065-1; blood evaluation of thyroid function, 02.02.06.025-0 and 02.02.06.0…	Full blood count, 02.02.02.038-0; blood glucose test, 02.02.01.047-3; blood evaluation of renal function, 02.02.01.069-4 and 02.02.01.031-7; blood eletrolytes test, 02.02.01.063-5, 02.02.01.060-0, 02.02.01.021-0, 02.02.01.026-0, 02.02.01.043-0, 02.02.01.056-2; blood evaluation of liver function, 02.02.01.064-3 and 02.02.01.065-1; blood evaluation of thyroid function, 02.02.06.025-0 and 02.02.06.0…	Full blood count, 02.02.02.038-0; blood glucose test, 02.02.01.047-3; blood evaluation of renal function, 02.02.01.069-4 and 02.02.01.031-7; blood eletrolytes test, 02.02.01.063-5, 02.02.01.060-0, 02.02.01.021-0, 02.02.01.026-0, 02.02.01.043-0, 02.02.01.056-2; blood evaluation of liver function, 02.02.01.064-3 and 02.02.01.065-1; blood evaluation of thyroid function, 02.02.06.025-0 and 02.02.06.0…		Full blood count, 02.02.02.038-0; blood glucose test, 02.02.01.047-3; blood evaluation of renal function, 02.02.01.069-4 and 02.02.01.031-7; blood eletrolytes test, 02.02.01.063-5, 02.02.01.060-0, 02.02.01.021-0, 02.02.01.026-0, 02.02.01.043-0, 02.02.01.056-2; blood evaluation of liver function, 02.02.01.064-3 and 02.02.01.065-1; blood evaluation of thyroid function, 02.02.06.025-0 and 02.02.06.0…	Full blood count, 02.02.02.038-0; blood glucose test, 02.02.01.047-3; blood evaluation of renal function, 02.02.01.069-4 and 02.02.01.031-7; blood eletrolytes test, 02.02.01.063-5, 02.02.01.060-0, 02.02.01.021-0, 02.02.01.026-0, 02.02.01.043-0, 02.02.01.056-2; blood evaluation of liver function, 02.02.01.064-3 and 02.02.01.065-1; blood evaluation of thyroid function, 02.02.06.025-0 and 02.02.06.0…	Full blood count, 02.02.02.038-0; blood glucose test, 02.02.01.047-3; blood evaluation of renal function, 02.02.01.069-4 and 02.02.01.031-7; blood eletrolytes test, 02.02.01.063-5, 02.02.01.060-0, 02.02.01.021-0, 02.02.01.026-0, 02.02.01.043-0, 02.02.01.056-2; blood evaluation of liver function, 02.02.01.064-3 and 02.02.01.065-1; blood evaluation of thyroid function, 02.02.06.025-0 and 02.02.06.0…	Full blood count, 02.02.02.038-0; blood glucose test, 02.02.01.047-3; blood evaluation of renal function, 02.02.01.069-4 and 02.02.01.031-7; blood eletrolytes test, 02.02.01.063-5, 02.02.01.060-0, 02.02.01.021-0, 02.02.01.026-0, 02.02.01.043-0, 02.02.01.056-2; blood evaluation of liver function, 02.02.01.064-3 and 02.02.01.065-1; blood evaluation of thyroid function, 02.02.06.025-0 and 02.02.06.0…	Full blood count, 02.02.02.038-0; blood glucose test, 02.02.01.047-3; blood evaluation of renal function, 02.02.01.069-4 and 02.02.01.031-7; blood eletrolytes test, 02.02.01.063-5, 02.02.01.060-0, 02.02.01.021-0, 02.02.01.026-0, 02.02.01.043-0, 02.02.01.056-2; blood evaluation of liver function, 02.02.01.064-3 and 02.02.01.065-1; blood evaluation of thyroid function, 02.02.06.025-0 and 02.02.06.0…	Full blood count, 02.02.02.038-0; blood glucose test, 02.02.01.047-3; blood evaluation of renal function, 02.02.01.069-4 and 02.02.01.031-7; blood eletrolytes test, 02.02.01.063-5, 02.02.01.060-0, 02.02.01.021-0, 02.02.01.026-0, 02.02.01.043-0, 02.02.01.056-2; blood evaluation of liver function, 02.02.01.064-3 and 02.02.01.065-1; blood evaluation of thyroid function, 02.02.06.025-0 and 02.02.06.0…	Full blood count, 02.02.02.038-0; blood glucose test, 02.02.01.047-3; blood evaluation of renal function, 02.02.01.069-4 and 02.02.01.031-7; blood eletrolytes test, 02.02.01.063-5, 02.02.01.060-0, 02.02.01.021-0, 02.02.01.026-0, 02.02.01.043-0, 02.02.01.056-2; blood evaluation of liver function, 02.02.01.064-3 and 02.02.01.065-1; blood evaluation of thyroid function, 02.02.06.025-0 and 02.02.06.0…	Full blood count, 02.02.02.038-0; blood glucose test, 02.02.01.047-3; blood evaluation of renal function, 02.02.01.069-4 and 02.02.01.031-7; blood eletrolytes test, 02.02.01.063-5, 02.02.01.060-0, 02.02.01.021-0, 02.02.01.026-0, 02.02.01.043-0, 02.02.01.056-2; blood evaluation of liver function, 02.02.01.064-3 and 02.02.01.065-1; blood evaluation of thyroid function, 02.02.06.025-0 and 02.02.06.0…	Full blood count, 02.02.02.038-0; blood glucose test, 02.02.01.047-3; blood evaluation of renal function, 02.02.01.069-4 and 02.02.01.031-7; blood eletrolytes test, 02.02.01.063-5, 02.02.01.060-0, 02.02.01.021-0, 02.02.01.026-0, 02.02.01.043-0, 02.02.01.056-2; blood evaluation of liver function, 02.02.01.064-3 and 02.02.01.065-1; blood evaluation of thyroid function, 02.02.06.025-0 and 02.02.06.0…	Full blood count, 02.02.02.038-0; blood glucose test, 02.02.01.047-3; blood evaluation of renal function, 02.02.01.069-4 and 02.02.01.031-7; blood eletrolytes test, 02.02.01.063-5, 02.02.01.060-0, 02.02.01.021-0, 02.02.01.026-0, 02.02.01.043-0, 02.02.01.056-2; blood evaluation of liver function, 02.02.01.064-3 and 02.02.01.065-1; blood evaluation of thyroid function, 02.02.06.025-0 and 02.02.06.0…	Full blood count, 02.02.02.038-0; blood glucose test, 02.02.01.047-3; blood evaluation of renal function, 02.02.01.069-4 and 02.02.01.031-7; blood eletrolytes test, 02.02.01.063-5, 02.02.01.060-0, 02.02.01.021-0, 02.02.01.026-0, 02.02.01.043-0, 02.02.01.056-2; blood evaluation of liver function, 02.02.01.064-3 and 02.02.01.065-1; blood evaluation of thyroid function, 02.02.06.025-0 and 02.02.06.0…	Full blood count, 02.02.02.038-0; blood glucose test, 02.02.01.047-3; blood evaluation of renal function, 02.02.01.069-4 and 02.02.01.031-7; blood eletrolytes test, 02.02.01.063-5, 02.02.01.060-0, 02.02.01.021-0, 02.02.01.026-0, 02.02.01.043-0, 02.02.01.056-2; blood evaluation of liver function, 02.02.01.064-3 and 02.02.01.065-1; blood evaluation of thyroid function, 02.02.06.025-0 and 02.02.06.0…
		Imaging exams	Computed tomography, 02.06.03.001-0; PET-CT, 02.06.01.009-5							computed tomography, 02.06.03.001-0						computed tomography, 02.06.03.001-0							computed tomography, 02.06.03.001-0						computed tomography, 02.06.03.001-0							computed tomography, 02.06.03.001-0						computed tomography, 02.06.03.001-0
		Surgery and histopathological analysis	Biopsy, 02.01.01.037-2; Histopathological analysis, 02.03.02.003-0 and 02.03.02.004-9; BRAF status, 02.02.10.008-1; Pathological reassessment, 02.03.02.004-9
		Outpatient care	Outpatient care, 1.01.01.01-2
		SUS
		Stage irIII+IV		TOTAL COST - DIAGNOSIS	Year 1												TOTAL COST- YEAR 1	Year 2												TOTAL COST - YEAR 2	Year 3												TOTAL COST - YEAR 3	TOTAL 3 YEARS
		Medical resource - SIGTAP Cost	Diagnosis		Jan	Feb	Mar	Apr	May	Jun	Jul	Aug	Sep	Oct	Nov	Dec		Jan	Feb	Mar	Apr	May	Jun	Jul	Aug	Sep	Oct	Nov	Dec		Jan	Feb	Mar	Apr	May	Jun	Jul	Aug	Sep	Oct	Nov	Dec
		Visits to the doctor	10.00	10	10	10	10	10	10	10	10	10	10	10	10	10	120	10	10	10	10	10	10	10	10	10	10	10	10	120	10	10	10	10	10	10	10	10	10	10	10	10	120	370
		Laboratory exams	4.11 + 1.85 + 3.70 + 11.26 + 4.02 + 20.56 + 3.68	49.18	4.11 + 1.85 + 3.70 + 11.26 + 4.02 + 20.56 + 3.68	4.11 + 1.85 + 3.70 + 11.26 + 4.02 + 20.56 + 3.68	4.11 + 1.85 + 3.70 + 11.26 + 4.02 + 20.56 + 3.68	4.11 + 1.85 + 3.70 + 11.26 + 4.02 + 20.56 + 3.68	4.11 + 1.85 + 3.70 + 11.26 + 4.02 + 20.56 + 3.68	4.11 + 1.85 + 3.70 + 11.26 + 4.02 + 20.56 + 3.68	4.11 + 1.85 + 3.70 + 11.26 + 4.02 + 20.56 + 3.68	4.11 + 1.85 + 3.70 + 11.26 + 4.02 + 20.56 + 3.68	4.11 + 1.85 + 3.70 + 11.26 + 4.02 + 20.56 + 3.68	4.11 + 1.85 + 3.70 + 11.26 + 4.02 + 20.56 + 3.68	4.11 + 1.85 + 3.70 + 11.26 + 4.02 + 20.56 + 3.68	4.11 + 1.85 + 3.70 + 11.26 + 4.02 + 20.56 + 3.68	590.16	4.11 + 1.85 + 3.70 + 11.26 + 4.02 + 20.56 + 3.68	4.11 + 1.85 + 3.70 + 11.26 + 4.02 + 20.56 + 3.68	4.11 + 1.85 + 3.70 + 11.26 + 4.02 + 20.56 + 3.68	4.11 + 1.85 + 3.70 + 11.26 + 4.02 + 20.56 + 3.68	4.11 + 1.85 + 3.70 + 11.26 + 4.02 + 20.56 + 3.68	4.11 + 1.85 + 3.70 + 11.26 + 4.02 + 20.56 + 3.68	4.11 + 1.85 + 3.70 + 11.26 + 4.02 + 20.56 + 3.68	4.11 + 1.85 + 3.70 + 11.26 + 4.02 + 20.56 + 3.68	4.11 + 1.85 + 3.70 + 11.26 + 4.02 + 20.56 + 3.68	4.11 + 1.85 + 3.70 + 11.26 + 4.02 + 20.56 + 3.68	4.11 + 1.85 + 3.70 + 11.26 + 4.02 + 20.56 + 3.68	4.11 + 1.85 + 3.70 + 11.26 + 4.02 + 20.56 + 3.68	590.16	4.11 + 1.85 + 3.70 + 11.26 + 4.02 + 20.56 + 3.68	4.11 + 1.85 + 3.70 + 11.26 + 4.02 + 20.56 + 3.68	4.11 + 1.85 + 3.70 + 11.26 + 4.02 + 20.56 + 3.68	4.11 + 1.85 + 3.70 + 11.26 + 4.02 + 20.56 + 3.68	4.11 + 1.85 + 3.70 + 11.26 + 4.02 + 20.56 + 3.68	4.11 + 1.85 + 3.70 + 11.26 + 4.02 + 20.56 + 3.68	4.11 + 1.85 + 3.70 + 11.26 + 4.02 + 20.56 + 3.68	4.11 + 1.85 + 3.70 + 11.26 + 4.02 + 20.56 + 3.68	4.11 + 1.85 + 3.70 + 11.26 + 4.02 + 20.56 + 3.68	4.11 + 1.85 + 3.70 + 11.26 + 4.02 + 20.56 + 3.68	4.11 + 1.85 + 3.70 + 11.26 + 4.02 + 20.56 + 3.68	4.11 + 1.85 + 3.70 + 11.26 + 4.02 + 20.56 + 3.68	590.16	1819.66
		Imaging exams	138.63 + 2,107.22	2245.85	0	0	0	0	0	138.63	0	0	0	0	0	138.63	277.26	0	0	0	0	0	138.63	0	0	0	0	0	138.63	277.26	0	0	0	0	0	138.63	0	0	0	0	0	138.63	277.26	3077.63
		Surgery and histopathological analysis	25.83 + 116.00 + 0.00 + 92.00	233.83	0	0	0	0	0	0	0	0	0	0	0	0	0	0	0	0	0	0	0	0	0	0	0	0	0	0	0	0	0	0	0	0	0	0	0	0	0	0	0	233.83
		Outpatient care (depends on the drug)	0.63
		TOTAL		2538.86	TOTAL												987.42	TOTAL												987.42													987.42	5501.12
		Observations based on Veiga et al., 2019:
		Patient treated by the oncologist and referred to another medical specialty for activities related to staging and treatment, but patient return to the oncologist at the end of the process.
		Histopathological analysis contemplated immunohistochemical tests and involved histological evaluation. HIC oncologists place less importance on information on the peripheral margin, microsatellitosis status , Clark’s level and angiolymphatic invasion status when the disease is advanced. SUS oncologists place less value on the mitotic rate, microsatellitosis status and tumor infiltrating lymphocy…
		The type and frequency of resources used in diagnosing and treating patients with melanoma are not similar among the health professionals who worked concomitantly in the public and private systems and those who worked exclusively in the private system.
		**Pathological reassessment is a practice used by more than half of the respondents in the public system for Stages III (54.6%) and unIII+IV (63.6%) of the disease.

## Sheet: Informations about drugs
	FIRST LINE OF TREATMENT														DRUG PRICE IN THE PRIVATE HEALTHCARE SYSTEM (HMO)
	Observation (Eggermont et al., 2012)	3m (%)	6m (%)	9m (%)	12m (%)	15m (%)	18m (%)	21m (%)	24m (%)	30m (%)	36m (%)				Brand	Active principle	Administration	Dosage forms	Price per vial (R$)*	Price (R$)#
	Relapse- free survival = PS		76		65		58		53	48	45				OPDIVO	Nivolumab	240 mg every 2 weeks or 480 mg every 4 weeks	40mg/4mL	3,363.38	480mg = 40,360.48/month
	Overall survival (OS)		97		88		80		73	70	65							100mg/10mL	8,408.43
	EIV1L = OS - PS		21		23		22		20	22	20				YERVOY	Ipilimumab	3mg/Kg every 3 weeks for a total of 4 doses	50mg/10mL	17,758.28	200mg = 71,033.19/cycle
	DS = 100 - PS - EIV2L		3		12		20		27	30	35							200mg/40mL	71,033.19
															OPDIVO + YERVOY	Nivolumab + Ipilimumab	1 mg/kg nivolumab followed by ipilimumab 3mg/kg on the same day every 3 weeks for 4 doses, then 240 mg every 2 weeks or 480 mg every 4 weeks	⏏	⏏	4x = 77,759.95
	Chemotherapy, 1L (Chapman et al., 2011, 2017)	3m (%)	6m (%)	9m (%)	12m (%)	15m (%)	18m (%)	21m (%)	24m (%)	30m (%)	36m (%)									40,360.48/cycle
	Progression free-survival = PS	30	12	0	0	0	0	0	0	0	0				TAFINLAR⌘	Dabrafenib	150 mg orally twice daily	50mg, 28 capsule	5,150.02	30,900.16/month 7,725.04/week
	Overall survival (OS)	83	66	55	46	40	35	29	24.5	20	18.9							50mg, 120 capsule	22,071.59
	EIV2L = OS - PS	53	54	55	46	40	35	29	24.5	20	18.9							75mg, 28 capsule	7,725.04
	DS = 100 - PS - EIV2L	17	34	45	54	60	65	71	75.5	80	81.1							75mg, 120 capsule	33,107.39
															MEKINIST⌘	Trametinib	2 mg orally once daily	0,5mg, 30 capsule	4,757.77	19,031.13/month
	Anti-PD-1 treatment, 1L (Wolchok et al., 2017)	3m (%)	6m (%)	9m (%)	12m (%)	15m (%)	18m (%)	21m (%)	24m (%)	30m (%)	36m (%)							2,0mg, 30 capsule	19,031.13
	Progression free-survival = PS	60	54	48	44	42	41	40	38	34	32				TAFINLAR + MEKINIST⌘	Dabrafenib + trametinibe	150 mg dabrafenib orally twice daily and 2 mg trametinib orally once daily	⏏	⏏	49,931.29/month
	Overall survival (OS)	98	88	82	78	72	68	64	62	58	52				EVODAZIN⌘	Dacarbazine	2 - 4,5 mg/kg daily for 10 days every 4 weeks	200mg/20mL	145.55	3mg/kg = 1,455.50/month
	EIV2L = OS - PS	38	34	34	34	30	27	24	24	24	20				DRUG PRICE IN THE PUBLIC HEALTHCARE SYSTEM (SUS)
	DS = 100 - PS - EIV2L	2	12	18	22	28	32	36	38	42	48				Brand	Active principle	Administration	Dosage forms	Price per vial (R$)*	Price per cycle (R$)#
															Whatever	Whatever	Whatever	Whatever	Whatever	1,080.00/month
	Anti-PD-1 + anti-CTLA-4 treatment, 1L (Wolchok et al., 2017)	3m (%)	6m (%)	9m (%)	12m (%)	15m (%)	18m (%)	21m (%)	24m (%)	30m (%)	36m (%)				PALLIATIVE CARE COST
	Progression free-survival = PS	88	66	58	52	50	46	45	44	40	39				Brand	Active principle	Administration	Dosage forms	Price per month (R$)
	Overall survival (OS)	98	88	82	74	72	70	66	66	62	58				Palliative care (Ribeiro et al., 2018)		month	month	843.60
	EIV2L = OS - PS	10	22	24	22	22	24	21	22	22	19
	DS = 100 - PS - EIV2L	2	12	18	26	28	30	34	34	38	42			*	*ICMS=18%, CMED Ago/2019
														#	#Patient 65Kg, 1 month = 4 weeks
	BRAFi + MEKi, 1L (Long et al., 2017)	3m (%)	6m (%)	9m (%)	12m (%)	15m (%)	18m (%)	21m (%)	24m (%)	30m (%)	36m (%)			⌘	⌘ = no dosage modification for adverse reaction
	Progression free-survival = PS	94	69	51	43	37	35	33	30	24	22
	Overall survival (OS)	96	91	83	72	65	59	53	52	45	44
	EIV2L = OS - PS	2	22	32	29	28	24	20	22	21	22
	DS = 100 - PS - EIV2L	4	9	17	28	35	41	47	48	55	56
	SECOND OR MORE LINE OF TREATMENT
	Chemotherapy, ≥2L (Larkin et al., 2018)	3m (%)	6m (%)	9m (%)	12m (%)	15m (%)	18m (%)	21m (%)	24m (%)	30m (%)	36m (%)
	Progression free-survival = PS	55	35	20	15	12	10	6	2	0	0
	Overall survival (OS)	92	78	65	54	49	40	36	32	29	0
	EIV3L = OS - PS	37	43	45	39	37	30	30	30	29	0
	DS = 100 - PS - EIV3L	8	22	35	46	51	60	64	68	71	100
	Anti-PD-1, ≥2L (Larkin et al., 2018)	3m (%)	6m (%)	9m (%)	12m (%)	15m (%)	18m (%)	21m (%)	24m (%)	30m (%)	36m (%)
	Progression free-survival = PS	50	35	30	28	27	22	21	20	18	0
	Overall survival (OS)	86	78	65	60	50	46	40	38	35	30
	EIV3L = OS - PS	36	43	35	32	23	24	19	18	17	30
	DS = 100 - PS - EIV3L	14	22	35	40	50	54	60	62	65	70
	Anti-CTLA-4, ≥2L (Hodi et al., 2010)	3m (%)	6m (%)	9m (%)	12m (%)	15m (%)	18m (%)	21m (%)	24m (%)	30m (%)	36m (%)
	Progression free-survival = PS	58	22	16	14	11	10	10	10	10	8
	Overall survival (OS)	75	68	54	45	39	30	25	22	20	20
	EIV3L = OS - PS	17	46	38	31	28	20	15	12	10	12
	DS = 100 - PS - EIV3L	25	32	46	55	61	70	75	78	80	80
	BRAFi + MEKi, ≥2L (Johnson et al., 2014)	3m (%)	6m (%)	9m (%)	12m (%)	15m (%)	18m (%)	21m (%)	24m (%)	30m (%)	36m (%)
	Progression free-survival = PS	61	23	20	8	2	2	2	2	2	0
	Overall survival (OS)	88	68	50	38	30	22	19	19	19	19
	EIV3L = OS - PS	27	45	30	30	28	20	17	17	17	19
	DS = 100 - PS - EIV3L	12	32	50	62	70	78	81	81	81	81
	Classification of CM patients, HIC	1L treatment			2L treatment			3L+ treatment			Reference
	BRAF-mutant patients with low-volume disease (MBLV)	Anti-PD-1			BRAFi + MEKi			Anti-CTLA-4>Palliative care			Veiga et al., 2019
	BRAF-mutant patients with high-volume disease (MBHV)	BRAFi + MEKi			Anti-PD-1			Anti-CTLA-4>Palliative care			Veiga et al., 2019
	BRAF wild-type melanoma with low-volume disease (WBLV)	Anti-PD-1			Anti-CTLA-4			Chemotherapy>Palliative care			Veiga et al., 2019
	BRAF wild-type melanoma with high-volume disease (WBHV)	Anti-PD-1 + Anti-CTLA-4			Anti-PD-1			Anti-CTLA-4>Palliative care			Veiga et al., 2019

## Sheet: Stage 0, Disease model
	HMO, Stage 0
		Diagnosis	YEAR 1	YEAR 2	YEAR 3	YEAR 3
	Medical Resource	DIAGNOSIS - TOTAL	YEAR 1 - TOTAL	YEAR 2 - TOTAL	YEAR 3 - TOTAL	3 YEARS - TOTAL
	Visits to the doctor	124.48	209.28	209.28	209.28	752.32
	Laboratory exams	0	0	0	0	0
	Imaging exams	0	0	0	0	0
	Surgery and histopathological analysis	1160.51	0	0	0	1160.51
	Drugs	0	0	0	0	0
	Total	1284.99	209.28	209.28	209.28	1912.83
	Disease model, PS	1	0.966	0.9293	0.8958
	Medical Resource	DIAGNOSIS - TOTAL	YEAR 1 - TOTAL	YEAR 2 - TOTAL	YEAR 3 - TOTAL	3 YEARS - TOTAL
	Visits to the doctor	124.48	0	0	0	124.48
	Laboratory exams	0	0	0	0	0
	Imaging exams	0	0	0	0	0
	Surgery and histopathological analysis	1160.51	0	0	0	1160.51
	Drugs	0	0	0	0	0
	Total	1284.99	0	0	0	1284.99
	Disease model, DS	1	0.036	0.0707	0.1042
	SUS, Stage 0
		Diagnosis	YEAR 1	YEAR 2	YEAR 3	YEAR 3
	Medical Resource	DIAGNOSIS - TOTAL	YEAR 1 - TOTAL	YEAR 2 - TOTAL	YEAR 3 - TOTAL	3 YEARS - TOTAL
	Visits to the doctor	10	20	20	20	70
	Laboratory exams	0	0	0	0	0
	Imaging exams	0	0	0	0	0
	Surgery and histopathological analysis	141.83	0	0	0	141.83
	Drugs	0	0	0	0	0
	Total	151.83	20	20	20	211.83
	Disease model, PS	1	0.966	0.9293	0.8958
	Medical Resource	DIAGNOSIS - TOTAL	YEAR 1 - TOTAL	YEAR 2 - TOTAL	YEAR 3 - TOTAL	3 YEARS - TOTAL
	Visits to the doctor	10	0	0	0	10
	Laboratory exams	0	0	0	0	0
	Imaging exams	0	0	0	0	0
	Surgery and histopathological analysis	141.83	0	0	0	141.83
	Drugs	0	0	0	0	0
	Total	151.83	0	0	0	151.83
	Disease model, DS	1	0.036	0.0707	0.1042

## Sheet: Stage IA, Disease model
	HMO, Stage IA, MBLV
		Diagnosis	YEAR 1	YEAR 2	YEAR 3	YEAR 3
	Medical Resource	DIAGNOSIS - TOTAL	YEAR 1 - TOTAL	YEAR 2 - TOTAL	YEAR 3 - TOTAL	3 YEARS - TOTAL
	Visits to the doctor	124.48	209.28	209.28	209.28	752.32
	Laboratory exams	57.3	0	0	0	57.3
	Imaging exams	409.3	0	0	0	409.3
	Surgery and histopathological analysis	2143.52	0	0	0	2143.52
	Drugs	0	0	0	0	0
	Total	2734.6	209.28	209.28	209.28	3362.44				IA	III	Total
	Disease model, PS	1	0.9572	0.9153	87.70%					124.48	104.64	229.12
										57.3	230.33	287.63
	Medical Resource	DIAGNOSIS - TOTAL	YEAR 1 - TOTAL	YEAR 2 - TOTAL	YEAR 3 - TOTAL	3 YEARS - TOTAL				409.3	6258.17	6667.47
	Visits to the doctor	124.48	0	0	0	124.48				2143.52	5384.74	7528.26
	Laboratory exams	57.3	0	0	0	57.3				0	0	0
	Imaging exams	409.3	0	0	0	409.3				2734.6	11977.9	14712.5
	Surgery and histopathological analysis	2143.52	0	0	0	2143.52
	Drugs	0	0	0	0	0				IA	IV	Total
	Total	2734.6	0	0	0	2734.6				124.48	104.64	229.12
	Disease model, DS	1	0.036	0.0715	0.1074					57.3	230.33	287.63
										409.3	5944.77	6354.07
	Medical Resource	DIAGNOSIS - TOTAL	YEAR 1 - TOTAL	YEAR 2 - TOTAL	YEAR 3 - TOTAL	3 YEARS - TOTAL				2143.52	1599	3742.52
	Visits to the doctor	229.12	1255.68	1255.68	1255.68	3996.16				0	0	0
	Laboratory exams	287.63	158.12	158.12	158.12	761.99				2734.6	7878.74	10613.3
	Imaging exams	6667.47	11889.5	11889.5	11889.5	42336.1
	Surgery and histopathological analysis	7528.26	0	0	0	7528.26
	Drugs	0	0	0	0	0
	Total	14712.5	13303.3	13303.3	13303.3	54622.5
	Disease model, EIII (first year)	1	0.0052	0.0057	0.0041
	Medical Resource	DIAGNOSIS - TOTAL	YEAR 1 - TOTAL	YEAR 2 - TOTAL	YEAR 3 - TOTAL	3 YEARS - TOTAL
	Visits to the doctor	229.12	1255.68	1255.68	1255.68	3996.16
	Laboratory exams	287.63	158.12	158.12	158.12	761.99
	Imaging exams	6667.47	11889.5	11889.5	11889.5	42336.1
	Surgery and histopathological analysis	7528.26	0	0	0	7528.26
	Drugs	0	0	0	0	0
	Total	14712.5	13303.3	13303.3	13303.3	54622.5
	Disease model, EIII (second year)	0	0	0.0034	0.0037
	Medical Resource	DIAGNOSIS - TOTAL	YEAR 1 - TOTAL	YEAR 2 - TOTAL	YEAR 3 - TOTAL	3 YEARS - TOTAL
	Visits to the doctor	229.12	1255.68	1255.68	1255.68	3996.16
	Laboratory exams	287.63	158.12	158.12	158.12	761.99
	Imaging exams	6667.47	11889.5	11889.5	11889.5	42336.1
	Surgery and histopathological analysis	7528.26	0	0	0	7528.26
	Drugs	0	0	0	0	0
	Total	14712.5	13303.3	13303.3	13303.3	54622.5
	Disease model, EIII (third year)	0	0	0	0.0018
	Medical Resource	DIAGNOSIS - TOTAL	YEAR 1 - TOTAL	YEAR 2 - TOTAL	YEAR 3 - TOTAL	3 YEARS - TOTAL
	Visits to the doctor	229.12	1255.68	1255.68	1255.68	3996.16
	Laboratory exams	287.63	2584.68	2584.68	2584.68	8041.67
	Imaging exams	6354.07	35668.6	35668.6	35668.6	113360
	Surgery and histopathological analysis	3742.52	0	0	0	3742.52
	Drugs	0	485444	485444	485444	1.45633e+06
	Total	10613.3	524953	524953	524953	1.58547e+06
	Disease model, EIV1L (first year)	1	0.0016	0.0029	0.0032
	Medical Resource	DIAGNOSIS - TOTAL	YEAR 1 - TOTAL	YEAR 2 - TOTAL	YEAR 3 - TOTAL	3 YEARS - TOTAL
	Visits to the doctor	229.12	1255.68	1255.68	1255.68	3996.16
	Laboratory exams	287.63	2584.68	2584.68	2584.68	8041.67
	Imaging exams	6354.07	23779.1	23779.1	23779.1	77691.3
	Surgery and histopathological analysis	3742.52	0	0	0	3742.52
	Drugs	0	485444	485444	485444	1.45633e+06
	Total	10613.3	513063	513063	513063	1.5498e+06
	Disease model, EIV1L (second year)	0	0	0.0007	0.0012
	Medical Resource	DIAGNOSIS - TOTAL	YEAR 1 - TOTAL	YEAR 2 - TOTAL	YEAR 3 - TOTAL	3 YEARS - TOTAL
	Visits to the doctor	229.12	1255.68	1255.68	1255.68	3996.16
	Laboratory exams	287.63	2584.68	2584.68	2584.68	8041.67
	Imaging exams	6354.07	23779.1	23779.1	23779.1	77691.3
	Surgery and histopathological analysis	3742.52	0	0	0	3742.52
	Drugs	0	485444	485444	485444	1.45633e+06
	Total	10613.3	513063	513063	513063	1.5498e+06
	Disease model, EIV1L (third year)	0	0	0	0.0003
	Medical Resource	DIAGNOSIS - TOTAL	YEAR 1 - TOTAL	YEAR 2 - TOTAL	YEAR 3 - TOTAL	3 YEARS - TOTAL
	Visits to the doctor	229.12	1255.68	1255.68	1255.68	3996.16
	Laboratory exams	287.63	2584.68	2584.68	2584.68	8041.67
	Imaging exams	6354.07	35668.6	35668.6	35668.6	113360
	Surgery and histopathological analysis	3742.52	0	0	0	3742.52
	Drugs	0	583951	583951	583951	1.75185e+06
	Total	10613.3	623460	623460	623460	1.88099e+06
	Disease model, EIV2L (first year)	0	0	0.0005	0.0011
	Medical Resource	DIAGNOSIS - TOTAL	YEAR 1 - TOTAL	YEAR 2 - TOTAL	YEAR 3 - TOTAL	3 YEARS - TOTAL
	Visits to the doctor	229.12	1255.68	1255.68	1255.68	3996.16
	Laboratory exams	287.63	2584.68	2584.68	2584.68	8041.67
	Imaging exams	6354.07	23779.1	23779.1	23779.1	77691.3
	Surgery and histopathological analysis	3742.52	0	0	0	3742.52
	Drugs	0	583951	583951	583951	1.75185e+06
	Total	10613.3	611570	611570	611570	1.84532e+06
	Disease model, EIV2L (second year)	0	0	0	0
	Medical Resource	DIAGNOSIS - TOTAL	YEAR 1 - TOTAL	YEAR 2 - TOTAL	YEAR 3 - TOTAL	3 YEARS - TOTAL
	Visits to the doctor	229.12	1255.68	1255.68	1255.68	3996.16
	Laboratory exams	287.63	2584.68	2584.68	2584.68	8041.67
	Imaging exams	6354.07	35668.6	35668.6	35668.6	113360
	Surgery and histopathological analysis	3742.52	0	0	0	3742.52
	Drugs	0	284505	284505	284505	853516
	Total	10613.3	324014	324014	324014	982656
	Disease model, EIV3L (first year)	0	0	0	0.0002
	HMO, Stage IA, MBHV
		Diagnosis	YEAR 1	YEAR 2	YEAR 3	YEAR 3
	Medical Resource	DIAGNOSIS - TOTAL	YEAR 1 - TOTAL	YEAR 2 - TOTAL	YEAR 3 - TOTAL	3 YEARS - TOTAL
	Visits to the doctor	124.48	209.28	209.28	209.28	752.32
	Laboratory exams	57.3	0	0	0	57.3
	Imaging exams	409.3	0	0	0	409.3
	Surgery and histopathological analysis	2143.52	0	0	0	2143.52
	Drugs	0	0	0	0	0
	Total	2734.6	209.28	209.28	209.28	3362.44
	Disease model, PS	1	0.9572	0.9153	0.877
	Medical Resource	DIAGNOSIS - TOTAL	YEAR 1 - TOTAL	YEAR 2 - TOTAL	YEAR 3 - TOTAL	3 YEARS - TOTAL
	Visits to the doctor	124.48	0	0	0	124.48
	Laboratory exams	57.3	0	0	0	57.3
	Imaging exams	409.3	0	0	0	409.3
	Surgery and histopathological analysis	2143.52	0	0	0	2143.52
	Drugs	0	0	0	0	0
	Total	2734.6	0	0	0	2734.6
	Disease model, DS	1	0.036	0.0715	0.1071
	Medical Resource	DIAGNOSIS - TOTAL	YEAR 1 - TOTAL	YEAR 2 - TOTAL	YEAR 3 - TOTAL	3 YEARS - TOTAL
	Visits to the doctor	229.12	1255.68	1255.68	1255.68	3996.16
	Laboratory exams	287.63	158.12	158.12	158.12	761.99
	Imaging exams	6667.47	11889.5	11889.5	11889.5	42336.1
	Surgery and histopathological analysis	7528.26	0	0	0	7528.26
	Drugs	0	0	0	0	0
	Total	14712.5	13303.3	13303.3	13303.3	54622.5
	Disease model, EIII (first year)	1	0.0052	0.0057	0.0041
	Medical Resource	DIAGNOSIS - TOTAL	YEAR 1 - TOTAL	YEAR 2 - TOTAL	YEAR 3 - TOTAL	3 YEARS - TOTAL
	Visits to the doctor	229.12	1255.68	1255.68	1255.68	3996.16
	Laboratory exams	287.63	158.12	158.12	158.12	761.99
	Imaging exams	6667.47	11889.5	11889.5	11889.5	42336.1
	Surgery and histopathological analysis	7528.26	0	0	0	7528.26
	Drugs	0	0	0	0	0
	Total	14712.5	13303.3	13303.3	13303.3	54622.5
	Disease model, EIII (second year)	0	0	0.0034	0.0037
	Medical Resource	DIAGNOSIS - TOTAL	YEAR 1 - TOTAL	YEAR 2 - TOTAL	YEAR 3 - TOTAL	3 YEARS - TOTAL
	Visits to the doctor	229.12	1255.68	1255.68	1255.68	3996.16
	Laboratory exams	287.63	158.12	158.12	158.12	761.99
	Imaging exams	6667.47	11889.5	11889.5	11889.5	42336.1
	Surgery and histopathological analysis	7528.26	0	0	0	7528.26
	Drugs	0	0	0	0	0
	Total	14712.5	13303.3	13303.3	13303.3	54622.5
	Disease model, EIII (third year)	0	0	0	0.0018
	Medical Resource	DIAGNOSIS - TOTAL	YEAR 1 - TOTAL	YEAR 2 - TOTAL	YEAR 3 - TOTAL	3 YEARS - TOTAL
	Visits to the doctor	229.12	1255.68	1255.68	1255.68	3996.16
	Laboratory exams	287.63	2584.68	2584.68	2584.68	8041.67
	Imaging exams	6354.07	35668.6	35668.6	35668.6	113360
	Surgery and histopathological analysis	3742.52	0	0	0	3742.52
	Drugs	0	583951	583951	583951	1.75185e+06
	Total	10613.3	623460	623460	623460	1.88099e+06
	Disease model, EIV1L (first year)	1	0.0016	0.0029	0.0032
	Medical Resource	DIAGNOSIS - TOTAL	YEAR 1 - TOTAL	YEAR 2 - TOTAL	YEAR 3 - TOTAL	3 YEARS - TOTAL
	Visits to the doctor	229.12	1255.68	1255.68	1255.68	3996.16
	Laboratory exams	287.63	2584.68	2584.68	2584.68	8041.67
	Imaging exams	6354.07	23779.1	23779.1	23779.1	77691.3
	Surgery and histopathological analysis	3742.52	0	0	0	3742.52
	Drugs	0	583951	583951	583951	1.75185e+06
	Total	10613.3	611570	611570	611570	1.84532e+06
	Disease model, EIV1L (second year)	0	0	0.0007	0.0012
	Medical Resource	DIAGNOSIS - TOTAL	YEAR 1 - TOTAL	YEAR 2 - TOTAL	YEAR 3 - TOTAL	3 YEARS - TOTAL
	Visits to the doctor	229.12	1255.68	1255.68	1255.68	3996.16
	Laboratory exams	287.63	2584.68	2584.68	2584.68	8041.67
	Imaging exams	6354.07	23779.1	23779.1	23779.1	77691.3
	Surgery and histopathological analysis	3742.52	0	0	0	3742.52
	Drugs	0	583951	583951	583951	1.75185e+06
	Total	10613.3	611570	611570	611570	1.84532e+06
	Disease model, EIV1L (third year)	0	0	0	0.0002
	Medical Resource	DIAGNOSIS - TOTAL	YEAR 1 - TOTAL	YEAR 2 - TOTAL	YEAR 3 - TOTAL	3 YEARS - TOTAL
	Visits to the doctor	229.12	1255.68	1255.68	1255.68	3996.16
	Laboratory exams	287.63	2584.68	2584.68	2584.68	8041.67
	Imaging exams	6354.07	35668.6	35668.6	35668.6	113360
	Surgery and histopathological analysis	3742.52	0	0	0	3742.52
	Drugs	0	485444	485444	485444	1.45633e+06
	Total	10613.3	524953	524953	524953	1.58547e+06
	Disease model, EIV2L (first year)	0	0	0.0005	0.0011
	Medical Resource	DIAGNOSIS - TOTAL	YEAR 1 - TOTAL	YEAR 2 - TOTAL	YEAR 3 - TOTAL	3 YEARS - TOTAL
	Visits to the doctor	229.12	1255.68	1255.68	1255.68	3996.16
	Laboratory exams	287.63	2584.68	2584.68	2584.68	8041.67
	Imaging exams	6354.07	23779.1	23779.1	23779.1	77691.3
	Surgery and histopathological analysis	3742.52	0	0	0	3742.52
	Drugs	0	485444	485444	485444	1.45633e+06
	Total	10613.3	513063	513063	513063	1.5498e+06
	Disease model, EIV2L (second year)	0	0	0	0.0001
	Medical Resource	DIAGNOSIS - TOTAL	YEAR 1 - TOTAL	YEAR 2 - TOTAL	YEAR 3 - TOTAL	3 YEARS - TOTAL
	Visits to the doctor	229.12	1255.68	1255.68	1255.68	3996.16
	Laboratory exams	287.63	2584.68	2584.68	2584.68	8041.67
	Imaging exams	6354.07	35668.6	35668.6	35668.6	113360
	Surgery and histopathological analysis	3742.52	0	0	0	3742.52
	Drugs	0	284505	284505	284505	853516
	Total	10613.3	324014	324014	324014	982656
	Disease model, EIV3L (first year)	0	0	0	0.0002
	HMO, Stage IA, WBLV
		Diagnosis	YEAR 1	YEAR 2	YEAR 3	YEAR 3
	Medical Resource	DIAGNOSIS - TOTAL	YEAR 1 - TOTAL	YEAR 2 - TOTAL	YEAR 3 - TOTAL	3 YEARS - TOTAL
	Visits to the doctor	124.48	209.28	209.28	209.28	752.32
	Laboratory exams	57.3	0	0	0	57.3
	Imaging exams	409.3	0	0	0	409.3
	Surgery and histopathological analysis	2143.52	0	0	0	2143.52
	Drugs	0	0	0	0	0
	Total	2734.6	209.28	209.28	209.28	3362.44
	Disease model, PS	1	0.9572	0.9153	0.877
	Medical Resource	DIAGNOSIS - TOTAL	YEAR 1 - TOTAL	YEAR 2 - TOTAL	YEAR 3 - TOTAL	3 YEARS - TOTAL
	Visits to the doctor	124.48	0	0	0	124.48
	Laboratory exams	57.3	0	0	0	57.3
	Imaging exams	409.3	0	0	0	409.3
	Surgery and histopathological analysis	2143.52	0	0	0	2143.52
	Drugs	0	0	0	0	0
	Total	2734.6	0	0	0	2734.6
	Disease model, DS	1	0.036	0.0715	0.1074
	Medical Resource	DIAGNOSIS - TOTAL	YEAR 1 - TOTAL	YEAR 2 - TOTAL	YEAR 3 - TOTAL	3 YEARS - TOTAL
	Visits to the doctor	229.12	1255.68	1255.68	1255.68	3996.16
	Laboratory exams	287.63	158.12	158.12	158.12	761.99
	Imaging exams	6667.47	11889.5	11889.5	11889.5	42336.1
	Surgery and histopathological analysis	7528.26	0	0	0	7528.26
	Drugs	0	0	0	0	0
	Total	14712.5	13303.3	13303.3	13303.3	54622.5
	Disease model, EIII (first year)	1	0.0052	0.0057	0.0041
	Medical Resource	DIAGNOSIS - TOTAL	YEAR 1 - TOTAL	YEAR 2 - TOTAL	YEAR 3 - TOTAL	3 YEARS - TOTAL
	Visits to the doctor	229.12	1255.68	1255.68	1255.68	3996.16
	Laboratory exams	287.63	158.12	158.12	158.12	761.99
	Imaging exams	6667.47	11889.5	11889.5	11889.5	42336.1
	Surgery and histopathological analysis	7528.26	0	0	0	7528.26
	Drugs	0	0	0	0	0
	Total	14712.5	13303.3	13303.3	13303.3	54622.5
	Disease model, EIII (second year)	0	0	0.0034	0.0037
	Medical Resource	DIAGNOSIS - TOTAL	YEAR 1 - TOTAL	YEAR 2 - TOTAL	YEAR 3 - TOTAL	3 YEARS - TOTAL
	Visits to the doctor	229.12	1255.68	1255.68	1255.68	3996.16
	Laboratory exams	287.63	158.12	158.12	158.12	761.99
	Imaging exams	6667.47	11889.5	11889.5	11889.5	42336.1
	Surgery and histopathological analysis	7528.26	0	0	0	7528.26
	Drugs	0	0	0	0	0
	Total	14712.5	13303.3	13303.3	13303.3	54622.5
	Disease model, EIII (third year)	0	0	0	0.0018
	Medical Resource	DIAGNOSIS - TOTAL	YEAR 1 - TOTAL	YEAR 2 - TOTAL	YEAR 3 - TOTAL	3 YEARS - TOTAL
	Visits to the doctor	229.12	1255.68	1255.68	1255.68	3996.16
	Laboratory exams	287.63	2584.68	2584.68	2584.68	8041.67
	Imaging exams	6354.07	35668.6	35668.6	35668.6	113360
	Surgery and histopathological analysis	3742.52	0	0	0	3742.52
	Drugs	0	485444	485444	485444	1.45633e+06
	Total	10613.3	524953	524953	524953	1.58547e+06
	Disease model, EIV1L (first year)	1	0.0016	0.0029	0.0032
	Medical Resource	DIAGNOSIS - TOTAL	YEAR 1 - TOTAL	YEAR 2 - TOTAL	YEAR 3 - TOTAL	3 YEARS - TOTAL
	Visits to the doctor	229.12	1255.68	1255.68	1255.68	3996.16
	Laboratory exams	287.63	2584.68	2584.68	2584.68	8041.67
	Imaging exams	6354.07	23779.1	23779.1	23779.1	77691.3
	Surgery and histopathological analysis	3742.52	0	0	0	3742.52
	Drugs	0	485444	485444	485444	1.45633e+06
	Total	10613.3	513063	513063	513063	1.5498e+06
	Disease model, EIV1L (second year)	0	0	0.0007	0.0012
	Medical Resource	DIAGNOSIS - TOTAL	YEAR 1 - TOTAL	YEAR 2 - TOTAL	YEAR 3 - TOTAL	3 YEARS - TOTAL
	Visits to the doctor	229.12	1255.68	1255.68	1255.68	3996.16
	Laboratory exams	287.63	2584.68	2584.68	2584.68	8041.67
	Imaging exams	6354.07	23779.1	23779.1	23779.1	77691.3
	Surgery and histopathological analysis	3742.52	0	0	0	3742.52
	Drugs	0	485444	485444	485444	1.45633e+06
	Total	10613.3	513063	513063	513063	1.5498e+06
	Disease model, EIV1L (third year)	0	0	0	0.0003
	Medical Resource	DIAGNOSIS - TOTAL	YEAR 1 - TOTAL	YEAR 2 - TOTAL	YEAR 3 - TOTAL	3 YEARS - TOTAL
	Visits to the doctor	229.12	1255.68	1255.68	1255.68	3996.16
	Laboratory exams	287.63	2584.68	2584.68	2584.68	8041.67
	Imaging exams	6354.07	35668.6	35668.6	35668.6	113360
	Surgery and histopathological analysis	3742.52	0	0	0	3742.52
	Drugs	0	284505	284505	284505	853516
	Total	10613.3	324014	324014	324014	982656
	Disease model, EIV2L (first year)	0	0	0.0005	0.0011
	Medical Resource	DIAGNOSIS - TOTAL	YEAR 1 - TOTAL	YEAR 2 - TOTAL	YEAR 3 - TOTAL	3 YEARS - TOTAL
	Visits to the doctor	229.12	1255.68	1255.68	1255.68	3996.16
	Laboratory exams	287.63	2584.68	2584.68	2584.68	8041.67
	Imaging exams	6354.07	23779.1	23779.1	23779.1	77691.3
	Surgery and histopathological analysis	3742.52	0	0	0	3742.52
	Drugs	0	0	0	0	0
	Total	10613.3	27619.4	27619.4	27619.4	93471.7
	Disease model, EIV2L (second year)	0	0	0	0
	Medical Resource	DIAGNOSIS - TOTAL	YEAR 1 - TOTAL	YEAR 2 - TOTAL	YEAR 3 - TOTAL	3 YEARS - TOTAL
	Visits to the doctor	229.12	1255.68	1255.68	1255.68	3996.16
	Laboratory exams	287.63	2584.68	2584.68	2584.68	8041.67
	Imaging exams	6354.07	35668.6	35668.6	35668.6	113360
	Surgery and histopathological analysis	3742.52	0	0	0	3742.52
	Drugs	0	18583.8	18583.8	18583.8	55751.4
	Total	10613.3	58092.8	58092.8	58092.8	184892
	Disease model, EIV3L (first year)	0	0	0	0.0002
	HIC, Stage IA, WBHV
		Diagnosis	YEAR 1	YEAR 2	YEAR 3	YEAR 3
	Medical Resource	DIAGNOSIS - TOTAL	YEAR 1 - TOTAL	YEAR 2 - TOTAL	YEAR 3 - TOTAL	3 YEARS - TOTAL
	Visits to the doctor	124.48	209.28	209.28	209.28	752.32
	Laboratory exams	57.3	0	0	0	57.3
	Imaging exams	409.3	0	0	0	409.3
	Surgery and histopathological analysis	2143.52	0	0	0	2143.52
	Drugs	0	0	0	0	0
	Total	2734.6	209.28	209.28	209.28	3362.44
	Disease model, PS	1	0.9572	0.9153	0.877
	Medical Resource	DIAGNOSIS - TOTAL	YEAR 1 - TOTAL	YEAR 2 - TOTAL	YEAR 3 - TOTAL	3 YEARS - TOTAL
	Visits to the doctor	124.48	0	0	0	124.48
	Laboratory exams	57.3	0	0	0	57.3
	Imaging exams	409.3	0	0	0	409.3
	Surgery and histopathological analysis	2143.52	0	0	0	2143.52
	Drugs	0	0	0	0	0
	Total	2734.6	0	0	0	2734.6
	Disease model, DS	1	0.036	0.0715	0.1072
	Medical Resource	DIAGNOSIS - TOTAL	YEAR 1 - TOTAL	YEAR 2 - TOTAL	YEAR 3 - TOTAL	3 YEARS - TOTAL
	Visits to the doctor	229.12	1255.68	1255.68	1255.68	3996.16
	Laboratory exams	287.63	158.12	158.12	158.12	761.99
	Imaging exams	6667.47	11889.5	11889.5	11889.5	42336.1
	Surgery and histopathological analysis	7528.26	0	0	0	7528.26
	Drugs	0	0	0	0	0
	Total	14712.5	13303.3	13303.3	13303.3	54622.5
	Disease model, EIII (first year)	1	0.0052	0.0057	0.0041
	Medical Resource	DIAGNOSIS - TOTAL	YEAR 1 - TOTAL	YEAR 2 - TOTAL	YEAR 3 - TOTAL	3 YEARS - TOTAL
	Visits to the doctor	229.12	1255.68	1255.68	1255.68	3996.16
	Laboratory exams	287.63	158.12	158.12	158.12	761.99
	Imaging exams	6667.47	11889.5	11889.5	11889.5	42336.1
	Surgery and histopathological analysis	7528.26	0	0	0	7528.26
	Drugs	0	0	0	0	0
	Total	14712.5	13303.3	13303.3	13303.3	54622.5
	Disease model, EIII (second year)	0	0	0.0034	0.0037
	Medical Resource	DIAGNOSIS - TOTAL	YEAR 1 - TOTAL	YEAR 2 - TOTAL	YEAR 3 - TOTAL	3 YEARS - TOTAL
	Visits to the doctor	229.12	1255.68	1255.68	1255.68	3996.16
	Laboratory exams	287.63	158.12	158.12	158.12	761.99
	Imaging exams	6667.47	11889.5	11889.5	11889.5	42336.1
	Surgery and histopathological analysis	7528.26	0	0	0	7528.26
	Drugs	0	0	0	0	0
	Total	14712.5	13303.3	13303.3	13303.3	54622.5
	Disease model, EIII (third year)	0	0	0	0.0018
	Medical Resource	DIAGNOSIS - TOTAL	YEAR 1 - TOTAL	YEAR 2 - TOTAL	YEAR 3 - TOTAL	3 YEARS - TOTAL
	Visits to the doctor	229.12	1255.68	1255.68	1255.68	3996.16
	Laboratory exams	287.63	2584.68	2584.68	2584.68	8041.67
	Imaging exams	6354.07	35668.6	35668.6	35668.6	113360
	Surgery and histopathological analysis	3742.52	0	0	0	3742.52
	Drugs	0	675495	675495	675495	2.02649e+06
	Total	10613.3	715004	715004	715004	2.15563e+06
	Disease model, EIV1L (first year)	1	0.0016	0.0029	0.0032
	Medical Resource	DIAGNOSIS - TOTAL	YEAR 1 - TOTAL	YEAR 2 - TOTAL	YEAR 3 - TOTAL	3 YEARS - TOTAL
	Visits to the doctor	229.12	1255.68	1255.68	1255.68	3996.16
	Laboratory exams	287.63	2584.68	2584.68	2584.68	8041.67
	Imaging exams	6354.07	23779.1	23779.1	23779.1	77691.3
	Surgery and histopathological analysis	3742.52	0	0	0	3742.52
	Drugs	0	485444	485444	485444	1.45633e+06
	Total	10613.3	513063	513063	513063	1.5498e+06
	Disease model, EIV1L (second year)	0	0	0.0008	0.0015
	Medical Resource	DIAGNOSIS - TOTAL	YEAR 1 - TOTAL	YEAR 2 - TOTAL	YEAR 3 - TOTAL	3 YEARS - TOTAL
	Visits to the doctor	229.12	1255.68	1255.68	1255.68	3996.16
	Laboratory exams	287.63	2584.68	2584.68	2584.68	8041.67
	Imaging exams	6354.07	23779.1	23779.1	23779.1	77691.3
	Surgery and histopathological analysis	3742.52	0	0	0	3742.52
	Drugs	0	485444	485444	485444	1.45633e+06
	Total	10613.3	513063	513063	513063	1.5498e+06
	Disease model, EIV1L (third year)	0	0	0	0.0004
	Medical Resource	DIAGNOSIS - TOTAL	YEAR 1 - TOTAL	YEAR 2 - TOTAL	YEAR 3 - TOTAL	3 YEARS - TOTAL
	Visits to the doctor	229.12	1255.68	1255.68	1255.68	3996.16
	Laboratory exams	287.63	2584.68	2584.68	2584.68	8041.67
	Imaging exams	6354.07	35668.6	35668.6	35668.6	113360
	Surgery and histopathological analysis	3742.52	0	0	0	3742.52
	Drugs	0	485444	485444	485444	1.45633e+06
	Total	10613.3	524953	524953	524953	1.58547e+06
	Disease model, EIV2L (first year)	0	0	0.0004	0.0009
	Medical Resource	DIAGNOSIS - TOTAL	YEAR 1 - TOTAL	YEAR 2 - TOTAL	YEAR 3 - TOTAL	3 YEARS - TOTAL
	Visits to the doctor	229.12	1255.68	1255.68	1255.68	3996.16
	Laboratory exams	287.63	2584.68	2584.68	2584.68	8041.67
	Imaging exams	6354.07	23779.1	23779.1	23779.1	77691.3
	Surgery and histopathological analysis	3742.52	0	0	0	3742.52
	Drugs	0	485444	485444	485444	1.45633e+06
	Total	10613.3	513063	513063	513063	1.5498e+06
	Disease model, EIV2L (second year)	0	0	0	0.0001
	Medical Resource	DIAGNOSIS - TOTAL	YEAR 1 - TOTAL	YEAR 2 - TOTAL	YEAR 3 - TOTAL	3 YEARS - TOTAL
	Visits to the doctor	229.12	1255.68	1255.68	1255.68	3996.16
	Laboratory exams	287.63	2584.68	2584.68	2584.68	8041.67
	Imaging exams	6354.07	35668.6	35668.6	35668.6	113360
	Surgery and histopathological analysis	3742.52	0	0	0	3742.52
	Drugs	0	284505	284505	284505	853516
	Total	10613.3	324014	324014	324014	982656
	Disease model, EIV3L (first year)	0	0	0	0.0001
	SUS, Stage IA									IA	III	Total
		Diagnosis	YEAR 1	YEAR 2	YEAR 3	YEAR 3				10	10	20
	Medical Resource	DIAGNOSIS - TOTAL	YEAR 1 - TOTAL	YEAR 2 - TOTAL	YEAR 3 - TOTAL	3 YEARS - TOTAL				13.34	49.18	62.52
	Visits to the doctor	10	20	20	20	70				45.12	138.63	183.75
	Laboratory exams	13.34	0	0	0	13.34				540.01	875.99	1416
	Imaging exams	45.12	0	0	0	45.12				0	0	0
	Surgery and histopathological analysis	540.01	0	0	0	540.01				608.47	1073.8	1682.27
	Drugs	0	0	0	0	0
	Total	608.47	20	20	20	668.47				IA	IV	Total
	Disease model, PS	1	0.9572	0.9153	0.877					10	10	20
										13.34	49.18	62.52
	Medical Resource	DIAGNOSIS - TOTAL	YEAR 1 - TOTAL	YEAR 2 - TOTAL	YEAR 3 - TOTAL	3 YEARS - TOTAL				45.12	2245.85	2290.97
	Visits to the doctor	10	0	0	0	10				540.01	233.83	773.84
	Laboratory exams	13.34	0	0	0	13.34				0	0	0
	Imaging exams	45.12	0	0	0	45.12				608.47	2538.86	3147.33
	Surgery and histopathological analysis	540.01	0	0	0	540.01
	Drugs	0	0	0	0	0
	Total	608.47	0	0	0	608.47
	Disease model, DS	1	0.036	0.072	0.1088
	Medical Resource	DIAGNOSIS - TOTAL	YEAR 1 - TOTAL	YEAR 2 - TOTAL	YEAR 3 - TOTAL	3 YEARS - TOTAL
	Visits to the doctor	20	20	20	20	80
	Laboratory exams	62.52	31.03	31.03	31.03	155.61
	Imaging exams	183.75	277.26	277.26	277.26	1015.53
	Surgery and histopathological analysis	1416	0	0	0	1416
	Drugs	0	0	0	0	0
	Total	1682.27	328.29	328.29	328.29	2667.14
	Disease model, EIII (first year)	1	0.0052	0.0057	0.0041
	Medical Resource	DIAGNOSIS - TOTAL	YEAR 1 - TOTAL	YEAR 2 - TOTAL	YEAR 3 - TOTAL	3 YEARS - TOTAL
	Visits to the doctor	20	20	20	20	80
	Laboratory exams	62.52	31.03	31.03	31.03	155.61
	Imaging exams	183.75	277.26	277.26	277.26	1015.53
	Surgery and histopathological analysis	1416	0	0	0	1416
	Drugs	0	0	0	0	0
	Total	1682.27	328.29	328.29	328.29	2667.14
	Disease model, EIII (second year)	0	0	0.0034	0.0037
	Medical Resource	DIAGNOSIS - TOTAL	YEAR 1 - TOTAL	YEAR 2 - TOTAL	YEAR 3 - TOTAL	3 YEARS - TOTAL
	Visits to the doctor	20	20	20	20	80
	Laboratory exams	62.52	31.03	31.03	31.03	155.61
	Imaging exams	183.75	277.26	277.26	277.26	1015.53
	Surgery and histopathological analysis	1416	0	0	0	1416
	Drugs	0	0	0	0	0
	Total	1682.27	328.29	328.29	328.29	2667.14
	Disease model, EIII (third year)	0	0	0	0.0018
	Medical Resource	DIAGNOSIS - TOTAL	YEAR 1 - TOTAL	YEAR 2 - TOTAL	YEAR 3 - TOTAL	3 YEARS - TOTAL
	Visits to the doctor	20	120	120	120	380
	Laboratory exams	62.52	590.16	590.16	590.16	1833
	Imaging exams	2290.97	277.26	277.26	277.26	3122.75
	Surgery and histopathological analysis	773.84	0	0	0	773.84
	Drugs	0	6480	6480	6480	19440
	Total	3147.33	7467.42	7467.42	7467.42	25549.6
	Disease model, EIV1L (first year)	1	0.0016	0.0029	0.0032
	Medical Resource	DIAGNOSIS - TOTAL	YEAR 1 - TOTAL	YEAR 2 - TOTAL	YEAR 3 - TOTAL	3 YEARS - TOTAL
	Visits to the doctor	20	120	120	120	380
	Laboratory exams	62.52	590.16	590.16	590.16	1833
	Imaging exams	2290.97	277.26	277.26	277.26	3122.75
	Surgery and histopathological analysis	773.84	0	0	0	773.84
	Drugs	0	6480	6480	6480	19440
	Total	3147.33	7467.42	7467.42	7467.42	25549.6
	Disease model, EIV1L (second year)	0	0	0	0
	Medical Resource	DIAGNOSIS - TOTAL	YEAR 1 - TOTAL	YEAR 2 - TOTAL	YEAR 3 - TOTAL	3 YEARS - TOTAL
	Visits to the doctor	20	120	120	120	380
	Laboratory exams	62.52	590.16	590.16	590.16	1833
	Imaging exams	2290.97	277.26	277.26	277.26	3122.75
	Surgery and histopathological analysis	773.84	0	0	0	773.84
	Drugs	0	6480	6480	6480	19440
	Total	3147.33	7467.42	7467.42	7467.42	25549.6
	Disease model, EIV1L (third year)	0	0	0	0
	Medical Resource	DIAGNOSIS - TOTAL	YEAR 1 - TOTAL	YEAR 2 - TOTAL	YEAR 3 - TOTAL	3 YEARS - TOTAL
	Visits to the doctor	20	120	120	120	380
	Laboratory exams	62.52	590.16	590.16	590.16	1833
	Imaging exams	2290.97	277.26	277.26	277.26	3122.75
	Surgery and histopathological analysis	773.84	0	0	0	773.84
	Drugs	0	0	0	0	0
	Total	3147.33	987.42	987.42	987.42	6109.59
	Disease model, EIV2L (first year)	0	0	0.0007	0.0014
	* Diagnostic cost (TOTAL): total cost of Stage IA + total cost of Stage III
	⌘ Diagnostic cost (TOTAL): total cost of Stage IA + total cost of metastic disease

## Sheet: Stage IB, Disease Model
	HMO, Stage IB, MBLV
		Diagnosis	YEAR 1	YEAR 2	YEAR 3	YEAR 3
	Medical Resource	DIAGNOSIS - TOTAL	YEAR 1 - TOTAL	YEAR 2 - TOTAL	YEAR 3 - TOTAL	3 YEARS - TOTAL
	Visits to the doctor	104.64	209.28	209.28	209.28	732.48
	Laboratory exams	57.3	0	0	0	57.3
	Imaging exams	1213.34	340.49	0	0	1553.83
	Surgery and histopathological analysis	4946.25	0	0	0	4946.25
	Drugs	0	0	0	0	0
	Total	6321.53	549.77	209.28	209.28	7289.86				IB	III	Total
	Disease model, PS	1	0.938	0.8662	0.8141					104.64	104.64	209.28
										57.3	230.33	287.63
	Medical Resource	DIAGNOSIS - TOTAL	YEAR 1 - TOTAL	YEAR 2 - TOTAL	YEAR 3 - TOTAL	3 YEARS - TOTAL				1213.34	6258.17	7471.51
	Visits to the doctor	104.64	0	0	0	104.64				4946.52	5384.74	10331.3
	Laboratory exams	57.3	0	0	0	57.3				0	0	0
	Imaging exams	1213.34	0	0	0	1213.34				6321.8	11977.9	18299.7
	Surgery and histopathological analysis	4946.25	0	0	0	4946.25
	Drugs	0	0	0	0	0				IB	IV	Total
	Total	6321.53	0	0	0	6321.53				104.64	104.64	209.28
	Disease model, DS	1	0.036	0.0735	0.1169					57.3	230.33	287.63
										1213.34	5944.77	7158.11
	Medical Resource	DIAGNOSIS - TOTAL	YEAR 1 - TOTAL	YEAR 2 - TOTAL	YEAR 3 - TOTAL	3 YEARS - TOTAL				4946.52	1599	6545.52
	Visits to the doctor	209.28	1255.68	1255.68	1255.68	3976.32				0	0	0
	Laboratory exams	287.63	158.12	158.12	158.12	761.99				6321.8	7878.74	14200.5
	Imaging exams	7471.51	11889.5	11889.5	11889.5	43140.1
	Surgery and histopathological analysis	10331.3	0	0	0	10331.3
	Drugs	0	0	0	0	0
	Total	18299.7	13303.3	13303.3	13303.3	58209.7
	Disease model, EIII (first year)	1	0.02	0.0293	0.0161
	Medical Resource	DIAGNOSIS - TOTAL	YEAR 1 - TOTAL	YEAR 2 - TOTAL	YEAR 3 - TOTAL	3 YEARS - TOTAL
	Visits to the doctor	209.28	1255.68	1255.68	1255.68	3976.32
	Laboratory exams	287.63	158.12	158.12	158.12	761.99
	Imaging exams	7471.51	11889.5	11889.5	11889.5	43140.1
	Surgery and histopathological analysis	10331.3	0	0	0	10331.3
	Drugs	0	0	0	0	0
	Total	18299.7	13303.3	13303.3	13303.3	58209.7
	Disease model, EIII (second year)	0	0	0.013	0.0191
	Medical Resource	DIAGNOSIS - TOTAL	YEAR 1 - TOTAL	YEAR 2 - TOTAL	YEAR 3 - TOTAL	3 YEARS - TOTAL
	Visits to the doctor	209.28	1255.68	1255.68	1255.68	3976.32
	Laboratory exams	287.63	158.12	158.12	158.12	761.99
	Imaging exams	7471.51	11889.5	11889.5	11889.5	43140.1
	Surgery and histopathological analysis	10331.3	0	0	0	10331.3
	Drugs	0	0	0	0	0
	Total	18299.7	13303.3	13303.3	13303.3	58209.7
	Disease model, EIII (third year)	0	0	0	0.0069
	Medical Resource	DIAGNOSIS - TOTAL	YEAR 1 - TOTAL	YEAR 2 - TOTAL	YEAR 3 - TOTAL	3 YEARS - TOTAL
	Visits to the doctor	209.28	1255.68	1255.68	1255.68	3976.32
	Laboratory exams	287.63	2584.68	2584.68	2584.68	8041.67
	Imaging exams	7158.11	35668.6	35668.6	35668.6	114164
	Surgery and histopathological analysis	6545.52	0	0	0	6545.52
	Drugs	0	485444	485444	485444	1.45633e+06
	Total	14200.5	524953	524953	524953	1.58906e+06
	Disease model, EIV1L (first year)	1	0.006	0.0133	0.0141
	Medical Resource	DIAGNOSIS - TOTAL	YEAR 1 - TOTAL	YEAR 2 - TOTAL	YEAR 3 - TOTAL	3 YEARS - TOTAL
	Visits to the doctor	209.28	1255.68	1255.68	1255.68	3976.32
	Laboratory exams	287.63	2584.68	2584.68	2584.68	8041.67
	Imaging exams	7158.11	23779.1	23779.1	23779.1	78495.4
	Surgery and histopathological analysis	6545.52	0	0	0	6545.52
	Drugs	0	485444	485444	485444	1.45633e+06
	Total	14200.5	513063	513063	513063	1.55339e+06
	Disease model, EIV1L (second year)	0	0	0.0026	0.0058
	Medical Resource	DIAGNOSIS - TOTAL	YEAR 1 - TOTAL	YEAR 2 - TOTAL	YEAR 3 - TOTAL	3 YEARS - TOTAL
	Visits to the doctor	209.28	1255.68	1255.68	1255.68	3976.32
	Laboratory exams	287.63	2584.68	2584.68	2584.68	8041.67
	Imaging exams	7158.11	23779.1	23779.1	23779.1	78495.4
	Surgery and histopathological analysis	6545.52	0	0	0	6545.52
	Drugs	0	485444	485444	485444	1.45633e+06
	Total	14200.5	513063	513063	513063	1.55339e+06
	Disease model, EIV1L (third year)	0	0	0	0.001
	Medical Resource	DIAGNOSIS - TOTAL	YEAR 1 - TOTAL	YEAR 2 - TOTAL	YEAR 3 - TOTAL	3 YEARS - TOTAL
	Visits to the doctor	209.28	1255.68	1255.68	1255.68	3976.32
	Laboratory exams	287.63	2584.68	2584.68	2584.68	8041.67
	Imaging exams	7158.11	35668.6	35668.6	35668.6	114164
	Surgery and histopathological analysis	6545.52	0	0	0	6545.52
	Drugs	0	583951	583951	583951	1.75185e+06
	Total	14200.5	623460	623460	623460	1.88458e+06
	Disease model, EIV2L (first year)	0	0	0.0021	0.0052
	Medical Resource	DIAGNOSIS - TOTAL	YEAR 1 - TOTAL	YEAR 2 - TOTAL	YEAR 3 - TOTAL	3 YEARS - TOTAL
	Visits to the doctor	209.28	1255.68	1255.68	1255.68	3976.32
	Laboratory exams	287.63	2584.68	2584.68	2584.68	8041.67
	Imaging exams	7158.11	23779.1	23779.1	23779.1	78495.4
	Surgery and histopathological analysis	6545.52	0	0	0	6545.52
	Drugs	0	583951	583951	583951	1.75185e+06
	Total	14200.5	611570	611570	611570	1.84891e+06
	Disease model, EIV2L (second year)	0	0	0	0.0002
	Medical Resource	DIAGNOSIS - TOTAL	YEAR 1 - TOTAL	YEAR 2 - TOTAL	YEAR 3 - TOTAL	3 YEARS - TOTAL
	Visits to the doctor	209.28	1255.68	1255.68	1255.68	3976.32
	Laboratory exams	287.63	2584.68	2584.68	2584.68	8041.67
	Imaging exams	7158.11	35668.6	35668.6	35668.6	114164
	Surgery and histopathological analysis	6545.52	0	0	0	6545.52
	Drugs	0	284505	284505	284505	853516
	Total	14200.5	324014	324014	324014	986244
	Disease model, EIV3L (first year)	0	0	0	0.0006
	HMO, Stage IB, MBHV
		Diagnosis	YEAR 1	YEAR 2	YEAR 3	YEAR 3
	Medical Resource	DIAGNOSIS - TOTAL	YEAR 1 - TOTAL	YEAR 2 - TOTAL	YEAR 3 - TOTAL	3 YEARS - TOTAL
	Visits to the doctor	104.64	209.28	209.28	209.28	732.48
	Laboratory exams	57.3	0	0	0	57.3
	Imaging exams	1213.34	340.49	0	0	1553.83
	Surgery and histopathological analysis	4946.25	0	0	0	4946.25
	Drugs	0	0	0	0	0
	Total	6321.53	549.77	209.28	209.28	7289.86
	Disease model, PS	1	0.938	0.8662	0.8141
	Medical Resource	DIAGNOSIS - TOTAL	YEAR 1 - TOTAL	YEAR 2 - TOTAL	YEAR 3 - TOTAL	3 YEARS - TOTAL
	Visits to the doctor	104.64	0	0	0	104.64
	Laboratory exams	57.3	0	0	0	57.3
	Imaging exams	1213.34	0	0	0	1213.34
	Surgery and histopathological analysis	4946.25	0	0	0	4946.25
	Drugs	0	0	0	0	0
	Total	6321.53	0	0	0	6321.53
	Disease model, DS	1	0.036	0.0739	0.1178
	Medical Resource	DIAGNOSIS - TOTAL	YEAR 1 - TOTAL	YEAR 2 - TOTAL	YEAR 3 - TOTAL	3 YEARS - TOTAL
	Visits to the doctor	209.28	1255.68	1255.68	1255.68	3976.32
	Laboratory exams	287.63	158.12	158.12	158.12	761.99
	Imaging exams	7471.51	11889.5	11889.5	11889.5	43140.1
	Surgery and histopathological analysis	10331.3	0	0	0	10331.3
	Drugs	0	0	0	0	0
	Total	18299.7	13303.3	13303.3	13303.3	58209.7
	Disease model, EIII (first year)	1	0.02	0.0293	0.0161
	Medical Resource	DIAGNOSIS - TOTAL	YEAR 1 - TOTAL	YEAR 2 - TOTAL	YEAR 3 - TOTAL	3 YEARS - TOTAL
	Visits to the doctor	209.28	1255.68	1255.68	1255.68	3976.32
	Laboratory exams	287.63	158.12	158.12	158.12	761.99
	Imaging exams	7471.51	11889.5	11889.5	11889.5	43140.1
	Surgery and histopathological analysis	10331.3	0	0	0	10331.3
	Drugs	0	0	0	0	0
	Total	18299.7	13303.3	13303.3	13303.3	58209.7
	Disease model, EIII (second year)	0	0	0.013	0.0191
	Medical Resource	DIAGNOSIS - TOTAL	YEAR 1 - TOTAL	YEAR 2 - TOTAL	YEAR 3 - TOTAL	3 YEARS - TOTAL
	Visits to the doctor	209.28	1255.68	1255.68	1255.68	3976.32
	Laboratory exams	287.63	158.12	158.12	158.12	761.99
	Imaging exams	7471.51	11889.5	11889.5	11889.5	43140.1
	Surgery and histopathological analysis	10331.3	0	0	0	10331.3
	Drugs	0	0	0	0	0
	Total	18299.7	13303.3	13303.3	13303.3	58209.7
	Disease model, EIII (third year)	0	0	0	0.0069
	Medical Resource	DIAGNOSIS - TOTAL	YEAR 1 - TOTAL	YEAR 2 - TOTAL	YEAR 3 - TOTAL	3 YEARS - TOTAL
	Visits to the doctor	209.28	1255.68	1255.68	1255.68	3976.32
	Laboratory exams	287.63	2584.68	2584.68	2584.68	8041.67
	Imaging exams	7158.11	35668.6	35668.6	35668.6	114164
	Surgery and histopathological analysis	6545.52	0	0	0	6545.52
	Drugs	0	583951	583951	583951	1.75185e+06
	Total	14200.5	623460	623460	623460	1.88458e+06
	Disease model, EIV1L (first year)	1	0.006	0.0133	0.0141
	Medical Resource	DIAGNOSIS - TOTAL	YEAR 1 - TOTAL	YEAR 2 - TOTAL	YEAR 3 - TOTAL	3 YEARS - TOTAL
	Visits to the doctor	209.28	1255.68	1255.68	1255.68	3976.32
	Laboratory exams	287.63	2584.68	2584.68	2584.68	8041.67
	Imaging exams	7158.11	23779.1	23779.1	23779.1	78495.4
	Surgery and histopathological analysis	6545.52	0	0	0	6545.52
	Drugs	0	583951	583951	583951	1.75185e+06
	Total	14200.5	611570	611570	611570	1.84891e+06
	Disease model, EIV1L (second year)	0	0	0.0026	0.0057
	Medical Resource	DIAGNOSIS - TOTAL	YEAR 1 - TOTAL	YEAR 2 - TOTAL	YEAR 3 - TOTAL	3 YEARS - TOTAL
	Visits to the doctor	209.28	1255.68	1255.68	1255.68	3976.32
	Laboratory exams	287.63	2584.68	2584.68	2584.68	8041.67
	Imaging exams	7158.11	23779.1	23779.1	23779.1	78495.4
	Surgery and histopathological analysis	6545.52	0	0	0	6545.52
	Drugs	0	583951	583951	583951	1.75185e+06
	Total	14200.5	611570	611570	611570	1.84891e+06
	Disease model, EIV1L (third year)	0	0	0	0.0008
	Medical Resource	DIAGNOSIS - TOTAL	YEAR 1 - TOTAL	YEAR 2 - TOTAL	YEAR 3 - TOTAL	3 YEARS - TOTAL
	Visits to the doctor	209.28	1255.68	1255.68	1255.68	3976.32
	Laboratory exams	287.63	2584.68	2584.68	2584.68	8041.67
	Imaging exams	7158.11	35668.6	35668.6	35668.6	114164
	Surgery and histopathological analysis	6545.52	0	0	0	6545.52
	Drugs	0	485444	485444	485444	1.45633e+06
	Total	14200.5	524953	524953	524953	1.58906e+06
	Disease model, EIV2L (first year)	0	0	0.0017	0.0044
	Medical Resource	DIAGNOSIS - TOTAL	YEAR 1 - TOTAL	YEAR 2 - TOTAL	YEAR 3 - TOTAL	3 YEARS - TOTAL
	Visits to the doctor	209.28	1255.68	1255.68	1255.68	3976.32
	Laboratory exams	287.63	2584.68	2584.68	2584.68	8041.67
	Imaging exams	7158.11	23779.1	23779.1	23779.1	78495.4
	Surgery and histopathological analysis	6545.52	0	0	0	6545.52
	Drugs	0	485444	485444	485444	1.45633e+06
	Total	14200.5	513063	513063	513063	1.55339e+06
	Disease model, EIV2L (second year)	0	0	0	0.0005
	Medical Resource	DIAGNOSIS - TOTAL	YEAR 1 - TOTAL	YEAR 2 - TOTAL	YEAR 3 - TOTAL	3 YEARS - TOTAL
	Visits to the doctor	209.28	1255.68	1255.68	1255.68	3976.32
	Laboratory exams	287.63	2584.68	2584.68	2584.68	8041.67
	Imaging exams	7158.11	35668.6	35668.6	35668.6	114164
	Surgery and histopathological analysis	6545.52	0	0	0	6545.52
	Drugs	0	284505	284505	284505	853516
	Total	14200.5	324014	324014	324014	986244
	Disease model, EIV3L (first year)	0	0	0	0.0005
	HMO, Stage IB, WBLV
		Diagnosis	YEAR 1	YEAR 2	YEAR 3	YEAR 3
	Medical Resource	DIAGNOSIS - TOTAL	YEAR 1 - TOTAL	YEAR 2 - TOTAL	YEAR 3 - TOTAL	3 YEARS - TOTAL
	Visits to the doctor	104.64	209.28	209.28	209.28	732.48
	Laboratory exams	57.3	0	0	0	57.3
	Imaging exams	1213.34	340.49	0	0	1553.83
	Surgery and histopathological analysis	4946.25	0	0	0	4946.25
	Drugs	0	0	0	0	0
	Total	6321.53	549.77	209.28	209.28	7289.86
	Disease model, PS	1	0.938	0.8662	0.8141
	Medical Resource	DIAGNOSIS - TOTAL	YEAR 1 - TOTAL	YEAR 2 - TOTAL	YEAR 3 - TOTAL	3 YEARS - TOTAL
	Visits to the doctor	104.64	0	0	0	104.64
	Laboratory exams	57.3	0	0	0	57.3
	Imaging exams	1213.34	0	0	0	1213.34
	Surgery and histopathological analysis	4946.25	0	0	0	4946.25
	Drugs	0	0	0	0	0
	Total	6321.53	0	0	0	6321.53
	Disease model, DS	1	0.036	0.0735	0.1167
	Medical Resource	DIAGNOSIS - TOTAL	YEAR 1 - TOTAL	YEAR 2 - TOTAL	YEAR 3 - TOTAL	3 YEARS - TOTAL
	Visits to the doctor	209.28	1255.68	1255.68	1255.68	3976.32
	Laboratory exams	287.63	158.12	158.12	158.12	761.99
	Imaging exams	7471.51	11889.5	11889.5	11889.5	43140.1
	Surgery and histopathological analysis	10331.3	0	0	0	10331.3
	Drugs	0	0	0	0	0
	Total	18299.7	13303.3	13303.3	13303.3	58209.7
	Disease model, EIII (first year)	1	0.02	0.0293	0.0161
	Medical Resource	DIAGNOSIS - TOTAL	YEAR 1 - TOTAL	YEAR 2 - TOTAL	YEAR 3 - TOTAL	3 YEARS - TOTAL
	Visits to the doctor	209.28	1255.68	1255.68	1255.68	3976.32
	Laboratory exams	287.63	158.12	158.12	158.12	761.99
	Imaging exams	7471.51	11889.5	11889.5	11889.5	43140.1
	Surgery and histopathological analysis	10331.3	0	0	0	10331.3
	Drugs	0	0	0	0	0
	Total	18299.7	13303.3	13303.3	13303.3	58209.7
	Disease model, EIII (second year)	0	0	0.013	0.0191
	Medical Resource	DIAGNOSIS - TOTAL	YEAR 1 - TOTAL	YEAR 2 - TOTAL	YEAR 3 - TOTAL	3 YEARS - TOTAL
	Visits to the doctor	209.28	1255.68	1255.68	1255.68	3976.32
	Laboratory exams	287.63	158.12	158.12	158.12	761.99
	Imaging exams	7471.51	11889.5	11889.5	11889.5	43140.1
	Surgery and histopathological analysis	10331.3	0	0	0	10331.3
	Drugs	0	0	0	0	0
	Total	18299.7	13303.3	13303.3	13303.3	58209.7
	Disease model, EIII (third year)	0	0	0	0.0069
	Medical Resource	DIAGNOSIS - TOTAL	YEAR 1 - TOTAL	YEAR 2 - TOTAL	YEAR 3 - TOTAL	3 YEARS - TOTAL
	Visits to the doctor	209.28	1255.68	1255.68	1255.68	3976.32
	Laboratory exams	287.63	2584.68	2584.68	2584.68	8041.67
	Imaging exams	7158.11	35668.6	35668.6	35668.6	114164
	Surgery and histopathological analysis	6545.52	0	0	0	6545.52
	Drugs	0	485444	485444	485444	1.45633e+06
	Total	14200.5	524953	524953	524953	1.58906e+06
	Disease model, EIV1L (first year)	1	0.006	0.0133	0.0141
	Medical Resource	DIAGNOSIS - TOTAL	YEAR 1 - TOTAL	YEAR 2 - TOTAL	YEAR 3 - TOTAL	3 YEARS - TOTAL
	Visits to the doctor	209.28	1255.68	1255.68	1255.68	3976.32
	Laboratory exams	287.63	2584.68	2584.68	2584.68	8041.67
	Imaging exams	7158.11	23779.1	23779.1	23779.1	78495.4
	Surgery and histopathological analysis	6545.52	0	0	0	6545.52
	Drugs	0	485444	485444	485444	1.45633e+06
	Total	14200.5	513063	513063	513063	1.55339e+06
	Disease model, EIV1L (second year)	0	0	0.0026	0.0058
	Medical Resource	DIAGNOSIS - TOTAL	YEAR 1 - TOTAL	YEAR 2 - TOTAL	YEAR 3 - TOTAL	3 YEARS - TOTAL
	Visits to the doctor	209.28	1255.68	1255.68	1255.68	3976.32
	Laboratory exams	287.63	2584.68	2584.68	2584.68	8041.67
	Imaging exams	7158.11	23779.1	23779.1	23779.1	78495.4
	Surgery and histopathological analysis	6545.52	0	0	0	6545.52
	Drugs	0	485444	485444	485444	1.45633e+06
	Total	14200.5	513063	513063	513063	1.55339e+06
	Disease model, EIV1L (third year)	0	0	0	0.001
	Medical Resource	DIAGNOSIS - TOTAL	YEAR 1 - TOTAL	YEAR 2 - TOTAL	YEAR 3 - TOTAL	3 YEARS - TOTAL
	Visits to the doctor	209.28	1255.68	1255.68	1255.68	3976.32
	Laboratory exams	287.63	2584.68	2584.68	2584.68	8041.67
	Imaging exams	7158.11	35668.6	35668.6	35668.6	114164
	Surgery and histopathological analysis	6545.52	0	0	0	6545.52
	Drugs	0	284505	284505	284505	853516
	Total	14200.5	324014	324014	324014	986244
	Disease model, EIV2L (first year)	0	0	0.0021	0.0052
	Medical Resource	DIAGNOSIS - TOTAL	YEAR 1 - TOTAL	YEAR 2 - TOTAL	YEAR 3 - TOTAL	3 YEARS - TOTAL
	Visits to the doctor	209.28	1255.68	1255.68	1255.68	3976.32
	Laboratory exams	287.63	2584.68	2584.68	2584.68	8041.67
	Imaging exams	7158.11	23779.1	23779.1	23779.1	78495.4
	Surgery and histopathological analysis	6545.52	0	0	0	6545.52
	Drugs	0	0	0	0	0
	Total	14200.5	27619.4	27619.4	27619.4	97058.9
	Disease model, EIV2L (second year)	0	0	0	0.0003
	Medical Resource	DIAGNOSIS - TOTAL	YEAR 1 - TOTAL	YEAR 2 - TOTAL	YEAR 3 - TOTAL	3 YEARS - TOTAL
	Visits to the doctor	209.28	1255.68	1255.68	1255.68	3976.32
	Laboratory exams	287.63	2584.68	2584.68	2584.68	8041.67
	Imaging exams	7158.11	35668.6	35668.6	35668.6	114164
	Surgery and histopathological analysis	6545.52	0	0	0	6545.52
	Drugs	0	18583.8	18583.8	18583.8	55751.4
	Total	14200.5	58092.8	58092.8	58092.8	188479
	Disease model, EIV3L (first year)	0	0	0	0.0007
	HMO, Stage IB, WBHV
		Diagnosis	YEAR 1	YEAR 2	YEAR 3	YEAR 3
	Medical Resource	DIAGNOSIS - TOTAL	YEAR 1 - TOTAL	YEAR 2 - TOTAL	YEAR 3 - TOTAL	3 YEARS - TOTAL
	Visits to the doctor	104.64	209.28	209.28	209.28	732.48
	Laboratory exams	57.3	0	0	0	57.3
	Imaging exams	1213.34	340.49	0	0	1553.83
	Surgery and histopathological analysis	4946.25	0	0	0	4946.25
	Drugs	0	0	0	0	0
	Total	6321.53	549.77	209.28	209.28	7289.86
	Disease model, PS	1	0.938	0.8662	0.8141
	Medical Resource	DIAGNOSIS - TOTAL	YEAR 1 - TOTAL	YEAR 2 - TOTAL	YEAR 3 - TOTAL	3 YEARS - TOTAL
	Visits to the doctor	104.64	0	0	0	104.64
	Laboratory exams	57.3	0	0	0	57.3
	Imaging exams	1213.34	0	0	0	1213.34
	Surgery and histopathological analysis	4946.25	0	0	0	4946.25
	Drugs	0	0	0	0	0
	Total	6321.53	0	0	0	6321.53
	Disease model, DS	1	0.036	0.0738	0.117
	Medical Resource	DIAGNOSIS - TOTAL	YEAR 1 - TOTAL	YEAR 2 - TOTAL	YEAR 3 - TOTAL	3 YEARS - TOTAL
	Visits to the doctor	209.28	1255.68	1255.68	1255.68	3976.32
	Laboratory exams	287.63	158.12	158.12	158.12	761.99
	Imaging exams	7471.51	11889.5	11889.5	11889.5	43140.1
	Surgery and histopathological analysis	10331.3	0	0	0	10331.3
	Drugs	0	0	0	0	0
	Total	18299.7	13303.3	13303.3	13303.3	58209.7
	Disease model, EIII (first year)	1	0.02	0.0293	0.0161
	Medical Resource	DIAGNOSIS - TOTAL	YEAR 1 - TOTAL	YEAR 2 - TOTAL	YEAR 3 - TOTAL	3 YEARS - TOTAL
	Visits to the doctor	209.28	1255.68	1255.68	1255.68	3976.32
	Laboratory exams	287.63	158.12	158.12	158.12	761.99
	Imaging exams	7471.51	11889.5	11889.5	11889.5	43140.1
	Surgery and histopathological analysis	10331.3	0	0	0	10331.3
	Drugs	0	0	0	0	0
	Total	18299.7	13303.3	13303.3	13303.3	58209.7
	Disease model, EIII (second year)	0	0	0.013	0.0191
	Medical Resource	DIAGNOSIS - TOTAL	YEAR 1 - TOTAL	YEAR 2 - TOTAL	YEAR 3 - TOTAL	3 YEARS - TOTAL
	Visits to the doctor	209.28	1255.68	1255.68	1255.68	3976.32
	Laboratory exams	287.63	158.12	158.12	158.12	761.99
	Imaging exams	7471.51	11889.5	11889.5	11889.5	43140.1
	Surgery and histopathological analysis	10331.3	0	0	0	10331.3
	Drugs	0	0	0	0	0
	Total	18299.7	13303.3	13303.3	13303.3	58209.7
	Disease model, EIII (third year)	0	0	0	0.0069
	Medical Resource	DIAGNOSIS - TOTAL	YEAR 1 - TOTAL	YEAR 2 - TOTAL	YEAR 3 - TOTAL	3 YEARS - TOTAL
	Visits to the doctor	209.28	1255.68	1255.68	1255.68	3976.32
	Laboratory exams	287.63	2584.68	2584.68	2584.68	8041.67
	Imaging exams	7158.11	35668.6	35668.6	35668.6	114164
	Surgery and histopathological analysis	6545.52	0	0	0	6545.52
	Drugs	0	675495	675495	675495	2.02649e+06
	Total	14200.5	715004	715004	715004	2.15921e+06
	Disease model, EIV1L (first year)	1	0.006	0.0133	0.0141
	Medical Resource	DIAGNOSIS - TOTAL	YEAR 1 - TOTAL	YEAR 2 - TOTAL	YEAR 3 - TOTAL	3 YEARS - TOTAL
	Visits to the doctor	209.28	1255.68	1255.68	1255.68	3976.32
	Laboratory exams	287.63	2584.68	2584.68	2584.68	8041.67
	Imaging exams	7158.11	23779.1	23779.1	23779.1	78495.4
	Surgery and histopathological analysis	6545.52	0	0	0	6545.52
	Drugs	0	485444	485444	485444	1.45633e+06
	Total	14200.5	513063	513063	513063	1.55339e+06
	Disease model, EIV1L (second year)	0	0	0.0031	0.0069
	Medical Resource	DIAGNOSIS - TOTAL	YEAR 1 - TOTAL	YEAR 2 - TOTAL	YEAR 3 - TOTAL	3 YEARS - TOTAL
	Visits to the doctor	209.28	1255.68	1255.68	1255.68	3976.32
	Laboratory exams	287.63	2584.68	2584.68	2584.68	8041.67
	Imaging exams	7158.11	23779.1	23779.1	23779.1	78495.4
	Surgery and histopathological analysis	6545.52	0	0	0	6545.52
	Drugs	0	485444	485444	485444	1.45633e+06
	Total	14200.5	513063	513063	513063	1.55339e+06
	Disease model, EIV1L (third year)	0	0	0	0.0014
	Medical Resource	DIAGNOSIS - TOTAL	YEAR 1 - TOTAL	YEAR 2 - TOTAL	YEAR 3 - TOTAL	3 YEARS - TOTAL
	Visits to the doctor	209.28	1255.68	1255.68	1255.68	3976.32
	Laboratory exams	287.63	2584.68	2584.68	2584.68	8041.67
	Imaging exams	7158.11	35668.6	35668.6	35668.6	114164
	Surgery and histopathological analysis	6545.52	0	0	0	6545.52
	Drugs	0	485444	485444	485444	1.45633e+06
	Total	14200.5	524953	524953	524953	1.58906e+06
	Disease model, EIV2L (first year)	0	0	0.0013	0.0036
	Medical Resource	DIAGNOSIS - TOTAL	YEAR 1 - TOTAL	YEAR 2 - TOTAL	YEAR 3 - TOTAL	3 YEARS - TOTAL
	Visits to the doctor	209.28	1255.68	1255.68	1255.68	3976.32
	Laboratory exams	287.63	2584.68	2584.68	2584.68	8041.67
	Imaging exams	7158.11	23779.1	23779.1	23779.1	78495.4
	Surgery and histopathological analysis	6545.52	0	0	0	6545.52
	Drugs	0	485444	485444	485444	1.45633e+06
	Total	14200.5	513063	513063	513063	1.55339e+06
	Disease model, EIV2L (second year)	0	0	0	0.0004
	Medical Resource	DIAGNOSIS - TOTAL	YEAR 1 - TOTAL	YEAR 2 - TOTAL	YEAR 3 - TOTAL	3 YEARS - TOTAL
	Visits to the doctor	209.28	1255.68	1255.68	1255.68	3976.32
	Laboratory exams	287.63	2584.68	2584.68	2584.68	8041.67
	Imaging exams	7158.11	35668.6	35668.6	35668.6	114164
	Surgery and histopathological analysis	6545.52	0	0	0	6545.52
	Drugs	0	284505	284505	284505	853516
	Total	14200.5	324014	324014	324014	986244
	Disease model, EIV3L (first year)	0	0	0	0.0004
	SUS, Stage IB									IB	III	Total
		Diagnosis	YEAR 1	YEAR 2	YEAR 3	YEAR 3				10	10	20
	Medical Resource	DIAGNOSIS - TOTAL	YEAR 1 - TOTAL	YEAR 2 - TOTAL	YEAR 3 - TOTAL	3 YEARS - TOTAL				13.34	49.18	62.52
	Visits to the doctor	10	20	20	20	70				145.8	138.63	284.43
	Laboratory exams	13.34	0	0	0	13.34				783.99	875.99	1659.98
	Imaging exams	145.8	37.95	0	0	183.75				0	0	0
	Surgery and histopathological analysis	783.99	0	0	0	783.99				953.13	1073.8	2026.93
	Drugs	0	0	0	0	0
	Total	953.13	57.95	20	20	1051.08				IB	IV	Total
	Disease model, PS	1	0.938	0.8662	0.8141					10	10	20
										13.34	49.18	62.52
	Medical Resource	DIAGNOSIS - TOTAL	YEAR 1 - TOTAL	YEAR 2 - TOTAL	YEAR 3 - TOTAL	3 YEARS - TOTAL				145.8	2245.85	2391.65
	Visits to the doctor	10	0	0	0	10				783.99	233.83	1017.82
	Laboratory exams	13.34	0	0	0	13.34				0	0	0
	Imaging exams	145.8	0	0	0	145.8				953.13	2538.86	3491.99
	Surgery and histopathological analysis	783.99	0	0	0	783.99
	Drugs	0	0	0	0	0
	Total	953.13	0	0	0	953.13
	Disease model, DS	1	0.036	0.0754	0.1236
	Medical Resource	DIAGNOSIS - TOTAL*	YEAR 1 - TOTAL	YEAR 2 - TOTAL	YEAR 3 - TOTAL	3 YEARS - TOTAL
	Visits to the doctor	20	20	20	20	80
	Laboratory exams	62.52	31.03	31.03	31.03	155.61
	Imaging exams	284.43	277.26	277.26	277.26	1116.21
	Surgery and histopathological analysis	1659.98	0	0	0	1659.98
	Drugs	0	0	0	0	0
	Total	2026.93	328.29	328.29	328.29	3011.8
	Disease model, EIII (first year)	1	0.02	0.0293	0.0161
	Medical Resource	DIAGNOSIS - TOTAL*	YEAR 1 - TOTAL	YEAR 2 - TOTAL	YEAR 3 - TOTAL	3 YEARS - TOTAL
	Visits to the doctor	20	20	20	20	80
	Laboratory exams	62.52	31.03	31.03	31.03	155.61
	Imaging exams	284.43	277.26	277.26	277.26	1116.21
	Surgery and histopathological analysis	1659.98	0	0	0	1659.98
	Drugs	0	0	0	0	0
	Total	2026.93	328.29	328.29	328.29	3011.8
	Disease model, EIII (second year)	0	0	0.013	0.0191
	Medical Resource	DIAGNOSIS - TOTAL*	YEAR 1 - TOTAL	YEAR 2 - TOTAL	YEAR 3 - TOTAL	3 YEARS - TOTAL
	Visits to the doctor	20	20	20	20	80
	Laboratory exams	62.52	31.03	31.03	31.03	155.61
	Imaging exams	284.43	277.26	277.26	277.26	1116.21
	Surgery and histopathological analysis	1659.98	0	0	0	1659.98
	Drugs	0	0	0	0	0
	Total	2026.93	328.29	328.29	328.29	3011.8
	Disease model, EIII (third year)	0	0	0	0.0069
	Medical Resource	DIAGNOSIS - TOTAL⌘	YEAR 1 - TOTAL	YEAR 2 - TOTAL	YEAR 3 - TOTAL	3 YEARS - TOTAL
	Visits to the doctor	20	120	120	120	380
	Laboratory exams	62.52	590.16	590.16	590.16	1833
	Imaging exams	2391.65	277.26	277.26	277.26	3223.43
	Surgery and histopathological analysis	1017.82	0	0	0	1017.82
	Drugs	0	6480	6480	6480	19440
	Total	3491.99	7467.42	7467.42	7467.42	25894.2
	Disease model, EIV1L (first year)	1	0.006	0.0133	0.0141
	Medical Resource	DIAGNOSIS - TOTAL⌘	YEAR 1 - TOTAL	YEAR 2 - TOTAL	YEAR 3 - TOTAL	3 YEARS - TOTAL
	Visits to the doctor	20	120	120	120	380
	Laboratory exams	62.52	590.16	590.16	590.16	1833
	Imaging exams	2391.65	277.26	277.26	277.26	3223.43
	Surgery and histopathological analysis	1017.82	0	0	0	1017.82
	Drugs	0	6480	6480	6480	19440
	Total	3491.99	7467.42	7467.42	7467.42	25894.2
	Disease model, EIV1L (second year)	0	0	0	0
	Medical Resource	DIAGNOSIS - TOTAL⌘	YEAR 1 - TOTAL	YEAR 2 - TOTAL	YEAR 3 - TOTAL	3 YEARS - TOTAL
	Visits to the doctor	20	120	120	120	380
	Laboratory exams	62.52	590.16	590.16	590.16	1833
	Imaging exams	2391.65	277.26	277.26	277.26	3223.43
	Surgery and histopathological analysis	1017.82	0	0	0	1017.82
	Drugs	0	6480	6480	6480	19440
	Total	3491.99	7467.42	7467.42	7467.42	25894.2
	Disease model, EIV1L (third year)	0	0	0	0
	Medical Resource	DIAGNOSIS - TOTAL⌘	YEAR 1 - TOTAL	YEAR 2 - TOTAL	YEAR 3 - TOTAL	3 YEARS - TOTAL
	Visits to the doctor	20	120	120	120	380
	Laboratory exams	62.52	590.16	590.16	590.16	1833
	Imaging exams	2391.65	277.26	277.26	277.26	3223.43
	Surgery and histopathological analysis	1017.82	0	0	0	1017.82
	Drugs	0	0	0	0	0
	Total	3491.99	987.42	987.42	987.42	6454.25
	Disease model, EIV2L (first year)	0	0	0.0028	0.0061
	* Diagnostic cost (TOTAL): total cost of Stage IB + total cost of Stage III
	⌘ Diagnostic cost (TOTAL): total cost of Stage IB + total cost of metastic disease

[truncated: 3 more sheets: Stage II, Disease model, Stage III, Disease model, Stage unIII + IV, Disease model]
